# Supplementary material for: Quality and reliability of semaglutide content on different Chinese short video platforms: a study focusing on side effects
Source: Front Public Health. 2026 Feb 24;14:1750738. doi: 10.3389/fpubh.2026.1750738 (PMC12971943; doi:10.3389/fpubh.2026.1750738)
Supplement: Supplementary file 1 [file Table_1.xlsx]

## Sheet: Sheet1
web links	NO	Platform	Institutions	individual	publish_time	duration	like	comment	share	collect	DISCERN score	GQS score	Video content					side effect
													Drug Information / Medication Education	Policy & News	Clinical Guidance / Medication Instructions	Patient Experiences / Usage Sharing	Promotional Content	Abnormal Lab Findings	Gastrointestinal Side Effects	Metabolic Side Effects	Cardiac Side Effects	Hepatobiliary Side Effects	Neurological Side Effects	Systemic and Administration Site Reactions	Ocular Side Effects	Immune System Side Effects
https://www.bilibili.com/video/BV1hs421M7r9	1	bilibili		specialized individual	2024-06-25 23:14:00	355	11	6	17	5	2	2	1	1	0	0	0	1	1	0	0	0	0	0	0	0
https://www.bilibili.com/video/BV1F9vZe1E94	2	bilibili		specialized individual	2024-08-04 14:35:00	133	15	7	0	2	1	3	1	0	0	0	0	0	0	0	0	0	0	0	0	0
https://www.bilibili.com/video/BV1VjmpY7ESB	3	bilibili		Non-professional individuals	2024-11-12 17:30:00	3696	7	0	5	23	4	4	1	0	0	0	0	0	1	1	0	0	0	0	0	0
https://www.bilibili.com/video/BV16b4y1M7cj	4	bilibili		Non-professional individuals	2023-11-19 13:27:00	665	4	1	3	10	2	2	1	0	0	0	0	0	0	1	1	0	0	0	0	0
https://www.bilibili.com/video/BV1oT4y1W7Q2	5	bilibili		specialized individual	2024-01-05 12:18:00	154	199	218	96	112	2	3	1	0	0	0	0	1	0	1	0	0	0	0	0	0
https://www.bilibili.com/video/BV1Gj421d7oQ	6	bilibili		specialized individual	2024-03-24 08:00:00	333	9	4	1	3	4	1	1	0	1	0	0	0	0	1	0	0	0	0	0	0
https://www.bilibili.com/video/BV1kaSMYoEQs	7	bilibili	Non-professional institutions		2024-11-20 14:57:00	13	26	2	2	1	1	2	0	1	0	0	0	0	0	0	0	0	0	0	0	0
https://www.bilibili.com/video/BV1UM411Z7jg	8	bilibili		Non-professional individuals	2023-11-22 20:17:00	127	26	24	15	19	2	3	1	0	0	0	0	1	1	0	0	0	0	0	0	0
https://www.bilibili.com/video/BV1e44y1c7Aw	9	bilibili		Non-professional individuals	2023-08-14 10:39:00	103	0	0	0	1	1	2	1	0	0	0	0	0	0	0	0	0	0	0	0	0
https://www.bilibili.com/video/BV1A6tQe1ETu	10	bilibili		Non-professional individuals	2024-09-19 21:14:00	1238	0	0	0	1	1	1	1	0	1	0	0	0	1	0	0	0	0	0	0	0
https://www.bilibili.com/video/BV1TP41167an	11	bilibili		specialized individual	2023-07-28 17:13:00	143	19	3	11	6	2	2	1	0	1	0	0	0	1	1	1	0	0	0	0	0
https://www.bilibili.com/video/BV1GqNMeEEdo	12	bilibili		specialized individual	2025-02-08 07:51:00	122	446	182	229	255	2	3	0	1	1	0	0	0	0	0	0	0	0	0	0	0
https://www.bilibili.com/video/BV1M1cLeHECn	13	bilibili		specialized individual	2025-01-11 10:00:00	31	12	9	0	3	1	2	0	0	0	1	1	0	0	0	0	0	0	0	0	0
https://www.bilibili.com/video/BV1qxzwY3E6N	14	bilibili		specialized individual	2024-11-25 14:12:00	26	5	2	2	4	1	1	0	1	0	0	0	0	0	0	0	0	0	0	0	0
https://www.bilibili.com/video/BV17KU4YeEFG	15	bilibili		Non-professional individuals	2024-11-19 05:29:00	160	1	0	0	0	2	1	0	1	1	0	0	0	1	0	0	0	0	0	0	0
https://www.bilibili.com/video/BV1HhidYoEgn	16	bilibili	Non-professional institutions		2024-12-05 14:40:00	191	1004	260	177	127	2	4	1	0	1	0	0	0	1	0	0	0	0	0	0	0
https://www.bilibili.com/video/BV1jB4y1Z7GE	17	bilibili		specialized individual	2023-10-09 17:53:00	164	5	2	2	3	1	2	0	0	1	0	0	0	1	0	0	0	0	0	0	0
https://www.bilibili.com/video/BV1Dg4y147QV	18	bilibili		Non-professional individuals	2023-03-17 16:59:00	1387	9	1	1	11	0	1	0	1	0	0	0	0	0	0	0	0	0	0	0	0
https://www.bilibili.com/video/BV1rK421a7SB	19	bilibili		Non-professional individuals	2024-04-01 10:10:00	742	777	322	438	427	2	2	1	0	1	0	0	1	0	1	0	0	0	0	0	0
https://www.bilibili.com/video/BV1aD421G75T	20	bilibili		Non-professional individuals	2024-05-18 14:09:00	3207	1	0	0	2	0	1	0	0	0	1	1	0	0	0	0	0	0	0	0	0
https://www.bilibili.com/video/BV1kz8MzXE5T	21	bilibili	professional institutions		2025-07-24 15:56:00	1803	0	0	0	3	3	4	1	0	0	0	0	0	0	0	0	0	0	0	0	0
https://www.bilibili.com/video/BV1GPYDzbEAw	22	bilibili		specialized individual	2025-08-21 12:37:00	73	1	0	0	1	1	2	1	0	0	0	0	1	1	0	0	0	0	0	0	0
https://www.bilibili.com/video/BV1U6nFzmEny	23	bilibili		specialized individual	2025-09-22 13:36:00	69	0	0	0	0	1	1	1	0	0	0	0	0	0	0	0	0	0	0	0	0
https://www.bilibili.com/video/BV12V411P7b2	24	bilibili	Non-professional institutions		2023-09-13 06:00:00	624	360	238	210	260	4	3	1	0	1	0	0	0	0	0	0	1	0	0	0	0
https://www.bilibili.com/video/BV1PM1tY3ErY	25	bilibili		Non-professional individuals	2024-10-27 01:05:00	48	13	2	0	4	1	2	0	1	0	0	0	0	0	0	0	0	0	0	0	0
https://www.bilibili.com/video/BV12T42127Cj	26	bilibili		specialized individual	2024-04-20 17:30:00	88	10	4	4	3	2	2	1	0	1	0	0	0	1	0	0	0	1	0	0	0
https://www.bilibili.com/video/BV1Gy411i7ZR	27	bilibili		specialized individual	2024-07-05 18:09:00	150	35	10	24	18	3	2	0	1	1	0	0	0	0	1	0	0	0	0	0	0
https://www.bilibili.com/video/BV1uJ4m187v2	28	bilibili	Non-professional institutions		2024-03-16 10:59:00	218	9	20	7	9	1	2	0	1	0	0	0	0	0	0	0	0	0	0	0	0
https://www.bilibili.com/video/BV1fx4y1m7iK	29	bilibili	Non-professional institutions		2024-03-16 11:07:00	141	1	0	7	0	1	1	1	0	1	0	0	0	1	0	0	0	0	0	0	0
https://www.bilibili.com/video/BV1Mh4y1S7g1	30	bilibili	professional institutions		2023-08-28 18:03:00	77	44	64	84	27	3	2	1	0	0	0	0	0	0	0	0	0	0	0	0	0
https://www.bilibili.com/video/BV1yz42187RA	31	bilibili		specialized individual	2024-06-06 09:08:00	74	0	0	1	7	1	1	0	0	1	0	0	0	0	0	0	0	0	0	0	0
https://www.bilibili.com/video/BV1z9KtzrEcq	32	bilibili		Non-professional individuals	2025-06-23 17:30:00	440	39	50	1	13	2	2	1	0	0	0	0	0	0	0	0	0	0	0	0	0
https://www.bilibili.com/video/BV1kjH9zoExA	33	bilibili	Non-professional institutions		2025-09-10 23:59:00	10	24	0	5	4	2	2	0	1	0	0	0	0	1	1	0	0	0	0	0	0
https://www.bilibili.com/video/BV1zPHRzRECX	34	bilibili	Non-professional institutions		2025-09-10 21:50:00	42	1357	392	516	141	1	2	0	1	0	0	0	0	1	1	0	0	0	0	0	0
https://www.bilibili.com/video/BV13BH9zkERw	35	bilibili		Non-professional individuals	2025-09-10 23:20:00	112	1	0	0	1	1	1	0	1	0	0	0	0	1	1	0	0	0	0	0	0
https://www.bilibili.com/video/BV1MiUHYzENj	36	bilibili		specialized individual	2024-11-18 14:41:00	59	15	10	6	9	1	2	0	1	0	0	1	0	0	0	0	0	0	0	0	0
https://www.bilibili.com/video/BV1gs421M7Qa	37	bilibili		Non-professional individuals	2024-06-26 18:42:00	442	35	54	18	22	1	2	0	0	0	1	0	0	0	0	0	0	0	0	0	0
https://www.bilibili.com/video/BV1c9jjzuEca	38	bilibili		Non-professional individuals	2025-05-26 12:37:00	1431	1	0	0	3	2	3	1	1	0	0	0	0	0	0	0	0	0	0	0	0
https://www.bilibili.com/video/BV1vH4y1w72b	39	bilibili		Non-professional individuals	2024-07-12 20:51:00	389	31	55	10	8	1	2	0	0	0	1	0	0	0	0	0	0	0	0	0	0
https://www.bilibili.com/video/BV1G1o4YjECJ	40	bilibili		Non-professional individuals	2025-03-25 21:47:00	39	0	0	0	0	0	1	0	0	0	1	0	0	0	0	0	0	0	0	0	0
https://www.bilibili.com/video/BV11bS9Y4EBK	41	bilibili		Non-professional individuals	2024-11-02 12:35:00	42	1	0	1	1	2	2	0	1	0	0	0	0	1	1	0	0	0	0	0	0
https://www.bilibili.com/video/BV1Xg4y1672z	42	bilibili		Non-professional individuals	2023-12-30 23:47:00	56	58	189	36	28	1	2	0	0	0	1	0	0	0	0	0	0	0	0	0	0
https://www.bilibili.com/video/BV1Dm411U751	43	bilibili		specialized individual	2024-02-22 11:56:00	206	42	15	7	36	3	3	1	0	0	0	0	0	0	0	0	0	0	0	0	0
https://www.bilibili.com/video/BV1PenAzJEqa	44	bilibili		Non-professional individuals	2025-09-23 00:08:00	753	1	0	0	0	1	2	1	0	0	0	0	1	0	0	0	0	0	0	0	0
https://www.bilibili.com/video/BV1bgENzdEx8	45	bilibili		Non-professional individuals	2025-05-14 12:45:00	753	3	0	0	3	1	2	1	0	0	0	0	1	0	0	0	0	0	0	0	0
https://www.bilibili.com/video/BV1Fe411U7Az	46	bilibili		Non-professional individuals	2024-01-04 14:02:00	3667	12	4	2	19	1	3	0	0	0	1	0	0	1	1	0	0	0	0	0	0
https://www.bilibili.com/video/BV1MkaSzDExR	47	bilibili		Non-professional individuals	2025-09-04 21:52:00	360	1	0	1	3	2	1	1	0	0	0	0	0	1	0	0	0	0	0	0	0
https://www.bilibili.com/video/BV1fD421A7RS	48	bilibili	professional institutions		2024-05-15 18:30:00	37	3	2	8	2	1	1	1	0	0	0	0	0	0	0	0	0	0	0	0	0
https://www.bilibili.com/video/BV1PS411P7A9	49	bilibili		specialized individual	2024-07-16 13:04:00	159	72	13	15	52	3	3	1	0	0	0	1	0	0	0	0	0	0	0	0	0
https://www.bilibili.com/video/BV112421K7jn	50	bilibili		specialized individual	2024-03-06 17:45:00	13	0	0	1	0	1	2	0	1	0	0	1	0	0	0	0	0	0	0	0	0
https://www.bilibili.com/video/BV14KrZYJEds	51	bilibili		Non-professional individuals	2024-12-18 11:18:00	1210	266	75	21	62	1	2	0	1	0	0	1	0	0	0	0	0	0	0	0	0
https://www.bilibili.com/video/BV12oejeBECQ	52	bilibili		Non-professional individuals	2024-08-14 12:02:00	767	6181	1147	1178	1327	1	2	0	1	0	0	1	0	0	0	0	0	0	0	0	0
https://www.bilibili.com/video/BV1Pbk7YKEu4	53	bilibili	professional institutions		2024-12-17 16:11:00	179	1	0	3	4	2	3	1	0	0	0	0	0	1	0	0	0	0	0	0	0
https://www.bilibili.com/video/BV1Sz4y187qQ	54	bilibili		Non-professional individuals	2023-05-13 16:16:00	14	10	45	1	1	1	3	0	0	0	1	1	0	0	0	0	0	0	0	0	0
https://www.bilibili.com/video/BV1JCUSYqEQk	55	bilibili	professional institutions		2024-11-21 14:04:00	15	10	0	1	2	1	2	0	1	0	0	1	0	0	0	0	0	0	0	0	0
https://www.bilibili.com/video/BV1Km411k7CL	56	bilibili	professional institutions		2024-03-25 17:28:00	402	361	102	155	469	2	3	1	1	0	0	1	0	0	0	0	0	0	0	0	0
https://www.bilibili.com/video/BV1Zc411o73S	57	bilibili	professional institutions		2023-10-25 15:51:00	27	41	8	23	17	1	2	0	1	0	0	0	0	0	0	0	0	0	0	0	0
https://www.bilibili.com/video/BV1VGNBz4Ekv	58	bilibili		specialized individual	2025-06-19 20:25:00	82	10	5	2	5	3	2	1	0	1	0	0	0	0	0	0	0	0	0	0	0
https://www.bilibili.com/video/BV1vt421M7yb	59	bilibili		specialized individual	2024-05-17 20:28:00	324	1244	568	455	428	4	3	1	0	1	0	0	1	0	0	0	0	0	1	0	0
https://www.bilibili.com/video/BV1dj421Z7nP	60	bilibili		Non-professional individuals	2024-03-12 22:08:00	362	175	140	80	76	1	2	0	0	0	1	1	0	1	0	0	0	0	0	0	0
https://www.bilibili.com/video/BV1U9gYzDEhB	61	bilibili		Non-professional individuals	2025-07-21 01:42:00	163	45	80	4	19	1	2	0	0	0	1	0	0	0	0	0	0	0	0	0	0
https://www.bilibili.com/video/BV1i4sEeeEpq	62	bilibili		Non-professional individuals	2024-08-27 00:12:00	210	4	0	0	0	1	1	1	0	0	1	1	0	0	0	0	0	0	0	0	0
https://www.bilibili.com/video/BV17j411L7oQ	63	bilibili		Non-professional individuals	2023-12-08 22:23:00	13	12	7	1	0	2	2	0	0	0	1	0	0	0	0	0	0	0	0	0	0
https://www.bilibili.com/video/BV1ai4y1a7bo	64	bilibili		Non-professional individuals	2023-12-19 00:19:00	22	13	56	8	15	1	2	0	0	0	1	0	0	0	0	0	0	0	0	0	0
https://www.bilibili.com/video/BV1H8411x7iV	65	bilibili		Non-professional individuals	2022-10-07 06:50:00	86	35	29	14	22	1	2	1	0	1	0	0	0	0	0	0	0	0	0	0	0
https://www.bilibili.com/video/BV1JW421R7q7	66	bilibili		specialized individual	2024-07-03 18:00:00	1318	43538	4599	40572	12766	4	5	1	0	1	0	0	0	1	1	0	0	1	0	0	0
https://www.bilibili.com/video/BV1EG41127dR	67	bilibili		specialized individual	2023-10-20 12:50:00	73	43	2	24	39	1	2	0	0	1	0	0	0	1	1	0	0	0	0	0	0
https://www.bilibili.com/video/BV194LczmEP2	68	bilibili		specialized individual	2025-04-25 07:00:00	84	24	0	9	18	1	2	0	0	1	0	0	1	0	0	0	0	0	0	0	0
https://www.bilibili.com/video/BV1rVhWegEmY	69	bilibili		Non-professional individuals	2024-07-04 15:34:00	95	1	2	1	1	1	1	0	0	0	1	1	0	0	0	0	0	0	0	0	0
https://www.bilibili.com/video/BV1GTTUztEyF	70	bilibili		specialized individual	2025-06-08 02:16:00	129	8	0	5	10	1	2	0	0	1	0	1	0	0	0	0	0	0	0	0	0
https://www.bilibili.com/video/BV1jW4y1x7cJ	71	bilibili		Non-professional individuals	2022-11-15 15:36:00	177	24	14	7	11	2	2	1	0	0	0	1	0	0	0	0	0	0	0	0	0
https://www.bilibili.com/video/BV1TbHve4EjH	72	bilibili		specialized individual	2024-09-01 20:19:00	76	52	19	15	12	2	2	1	0	0	0	0	0	1	0	0	0	0	0	0	0
https://www.bilibili.com/video/BV1CoYNzsEME	73	bilibili	professional institutions		2025-09-10 10:10:00	347	8	6	1	7	1	1	1	0	0	0	0	0	0	0	0	0	0	0	0	0
https://www.bilibili.com/video/BV1KA411z7sY	74	bilibili	professional institutions		2023-02-13 19:40:00	77	45	8	55	38	1	2	0	0	1	0	1	0	0	0	0	0	0	0	0	0
https://www.bilibili.com/video/BV1wyEfzAEFV	75	bilibili		specialized individual	2025-05-20 10:19:00	499	209	33	17	79	1	2	1	0	0	0	0	0	0	1	0	0	0	0	0	0
https://www.bilibili.com/video/BV1uz421Q7UX	76	bilibili		Non-professional individuals	2024-03-03 22:49:00	1402	60	33	1	10	1	2	0	0	0	0	1	0	0	0	0	0	0	0	0	0
https://www.bilibili.com/video/BV1MX4y147Ci	77	bilibili	Non-professional institutions		2023-06-16 00:22:00	630	27	16	12	29	1	2	1	0	1	0	0	0	0	0	0	0	0	0	0	0
https://www.bilibili.com/video/BV14o4y1A7GU	78	bilibili		Non-professional individuals	2023-05-06 16:02:00	992	13013	3440	13989	9906	4	5	1	0	0	0	1	0	0	0	0	0	0	0	0	0
https://www.bilibili.com/video/BV1QfbnzeEcV	79	bilibili		Non-professional individuals	2025-08-15 16:20:00	382	23	11	2	10	2	2	1	1	0	0	0	0	0	0	0	0	0	0	0	0
https://www.bilibili.com/video/BV1Pi42127sr	80	bilibili	professional institutions		2024-04-18 16:23:00	115	12	12	5	11	1	2	0	1	1	0	0	1	0	1	0	0	0	0	0	0
https://www.bilibili.com/video/BV1FLHXeFESg	81	bilibili	professional institutions		2024-09-06 17:30:00	269	6	2	6	2	4	2	1	0	1	0	0	1	0	1	0	0	0	0	0	0
https://www.bilibili.com/video/BV1im411S7g2	82	bilibili		Non-professional individuals	2024-02-22 23:36:00	217	38	7	13	25	2	2	0	1	0	0	0	0	0	0	0	0	0	0	0	0
https://www.bilibili.com/video/BV1sx4y1a7yi	83	bilibili		Non-professional individuals	2024-04-14 23:13:00	31	6	4	1	0	1	3	0	0	0	1	0	0	0	0	0	0	0	0	0	0
https://www.bilibili.com/video/BV1Fx421D7GA	84	bilibili		Non-professional individuals	2024-04-02 08:16:00	325	660	159	298	198	2	3	0	0	0	1	0	0	0	1	1	0	0	0	0	0
https://www.bilibili.com/video/BV1GHyVYGETp	85	bilibili		Non-professional individuals	2024-10-21 18:11:00	78	16	9	30	17	1	2	1	0	0	0	0	0	0	0	0	0	0	0	0	0
https://www.bilibili.com/video/BV1Uu411e71g	86	bilibili		Non-professional individuals	2022-04-09 18:19:00	238	63	68	122	26	1	2	1	0	0	0	0	0	1	0	0	0	0	0	0	0
https://www.bilibili.com/video/BV19u4y1X76e	87	bilibili		Non-professional individuals	2023-08-14 16:27:00	258	56	140	37	52	1	3	0	0	0	1	0	0	0	0	0	0	0	0	0	0
https://www.bilibili.com/video/BV14c41167mB	88	bilibili		Non-professional individuals	2023-11-19 11:00:00	579	95	25	44	44	1	2	0	1	0	0	1	0	0	0	0	0	0	0	0	0
https://www.bilibili.com/video/BV1Uj411J7JC	89	bilibili	professional institutions		2023-12-27 09:41:00	148	1	0	5	7	1	2	1	0	0	0	0	0	0	0	0	0	0	0	0	0
https://www.bilibili.com/video/BV1wXbhzJE86	90	bilibili		Non-professional individuals	2025-08-16 18:00:00	214	2	1	0	2	2	2	1	0	0	0	0	0	0	0	0	0	0	0	0	0
https://www.bilibili.com/video/BV1JP411h73Z	91	bilibili		Non-professional individuals	2023-09-04 10:30:00	130	5	0	5	1	1	2	1	1	0	0	0	0	1	0	0	0	0	0	0	0
https://www.bilibili.com/video/BV13T421m7XU	92	bilibili		specialized individual	2024-04-11 08:20:00	85	4	0	7	1	1	2	0	1	0	0	0	0	1	0	0	0	0	0	0	0
https://www.bilibili.com/video/BV1JWUUYaEpy	93	bilibili	professional institutions		2024-11-21 16:38:00	135	1	0	0	5	2	2	1	0	1	0	0	0	0	0	0	0	0	0	0	0
https://www.bilibili.com/video/BV1bkGEzSELq	94	bilibili		Non-professional individuals	2025-07-08 12:21:00	295	0	0	0	0	2	1	0	1	0	0	0	0	0	0	0	0	0	0	0	0
https://www.bilibili.com/video/BV1xj421d7sy	95	bilibili		Non-professional individuals	2024-03-26 15:16:00	73	8	8	2	5	1	2	0	1	0	0	0	0	0	0	0	0	0	0	0	0
https://www.bilibili.com/video/BV1S6XzYYEmj	96	bilibili		Non-professional individuals	2025-03-21 10:42:00	591	18	2	7	21	2	2	1	0	0	1	0	0	0	1	0	0	0	0	1	0
https://www.bilibili.com/video/BV1ov421C73k	97	bilibili		specialized individual	2024-02-14 14:19:00	47	7	5	4	6	2	2	1	0	1	0	0	0	1	1	0	0	0	0	0	0
https://www.bilibili.com/video/BV1mx4y1J7NE	98	bilibili		specialized individual	2024-06-07 10:17:00	249	278	32	7	32	3	3	1	0	0	0	1	0	0	0	0	0	0	0	0	0
https://www.bilibili.com/video/BV1yx421S7EC	99	bilibili		Non-professional individuals	2024-03-30 17:22:00	259	53	8	37	34	2	2	1	0	0	0	0	0	0	0	0	0	0	0	0	0
https://www.bilibili.com/video/BV1YN4y167WG	100	bilibili		Non-professional individuals	2023-11-02 20:56:00	497	44	9	11	7	2	2	1	0	0	0	1	0	0	0	0	0	0	0	0	0
https://www.bilibili.com/video/BV1Em4y1275U	101	bilibili		Non-professional individuals	2023-04-18 12:02:00	84	11	3	21	7	1	2	1	0	0	0	0	0	1	1	0	0	0	0	0	0
https://www.bilibili.com/video/BV1FKwwevEKM	102	bilibili	professional institutions		2025-01-18 18:00:00	184	6	0	7	4	2	1	1	0	1	0	0	1	1	0	0	0	0	0	0	0
https://www.bilibili.com/video/BV1GC4y1M7De	103	bilibili		Non-professional individuals	2023-12-22 13:51:00	444	204	184	106	138	2	2	1	0	0	0	1	0	0	0	0	0	0	0	0	0
https://www.bilibili.com/video/BV1NN4y1Q7zA	104	bilibili		specialized individual	2023-09-07 19:21:00	128	8	8	3	3	2	2	1	0	0	0	1	1	1	1	0	0	0	0	0	0
https://www.bilibili.com/video/BV1L1421r7ay	105	bilibili		specialized individual	2024-05-07 12:32:00	30	27	1	3	4	2	2	1	0	0	0	1	1	0	0	0	0	0	0	0	0
https://www.bilibili.com/video/BV1bt9jYTEwr	106	bilibili		specialized individual	2025-03-04 10:48:00	110	21	14	4	14	1	2	1	0	1	0	0	0	0	0	0	0	0	0	0	0
https://www.bilibili.com/video/BV1e1L3zLEJc	107	bilibili	professional institutions		2025-04-24 17:13:00	15	4	3	2	3	1	1	0	1	0	0	1	0	0	0	0	0	0	0	0	0
https://www.bilibili.com/video/BV1YfwpeUE4q	108	bilibili		Non-professional individuals	2025-01-20 23:56:00	699	111	350	34	171	0	3	0	0	0	1	0	1	0	1	0	0	0	0	0	0
https://www.bilibili.com/video/BV1vA4m1L7WE	109	bilibili		Non-professional individuals	2024-02-01 20:51:00	131	3752	918	980	711	1	3	1	0	1	0	0	0	0	0	0	0	0	0	0	0
https://www.bilibili.com/video/BV1rotmzoEjN	110	bilibili	professional institutions		2025-08-08 17:44:00	292	4	5	0	3	1	1	0	0	0	0	1	0	0	0	0	0	0	0	0	0
https://www.bilibili.com/video/BV1RwbQeeENj	111	bilibili		Non-professional individuals	2024-07-15 20:00:00	211	20	54	10	23	1	2	1	0	0	1	1	0	0	0	0	0	0	0	0	0
https://www.bilibili.com/video/BV1cE421F77b	112	bilibili	professional institutions		2024-05-24 10:00:00	299	10	0	2	7	1	3	1	0	0	0	0	0	1	0	0	0	0	0	0	0
https://www.bilibili.com/video/BV1SJ4m1N7WQ	113	bilibili		Non-professional individuals	2024-05-14 12:45:00	212	7	13	4	3	1	1	0	0	0	1	0	0	0	0	0	0	0	0	0	0
https://www.bilibili.com/video/BV1md4y1i7TZ	114	bilibili		Non-professional individuals	2022-10-09 18:52:00	192	124	70	85	63	0	2	0	1	0	0	1	0	0	0	0	0	0	0	0	0
https://www.bilibili.com/video/BV1Se82z6Enh	115	bilibili		Non-professional individuals	2025-07-31 18:18:00	111	2194	550	1282	902	3	4	1	0	1	0	0	0	0	0	0	0	0	0	0	0
https://www.bilibili.com/video/BV1Ww4m1e7Mk	116	bilibili		Non-professional individuals	2024-06-21 02:51:00	156	8	0	0	2	1	1	0	0	0	1	0	0	1	1	0	0	0	0	0	0
https://www.bilibili.com/video/BV14C411W7BB	117	bilibili	Non-professional institutions		2024-02-22 12:27:00	219	9	1	2	1	4	4	1	0	0	0	0	0	0	0	0	0	0	0	0	0
https://www.bilibili.com/video/BV1oFdpYqEs9	118	bilibili		Non-professional individuals	2025-04-08 16:14:00	702	155	23	24	40	1	3	0	1	0	0	0	0	0	0	0	0	0	0	0	0
https://www.bilibili.com/video/BV1ikSKYGENF	119	bilibili		specialized individual	2024-11-20 12:07:00	167	536	104	361	254	2	3	1	0	0	0	0	0	0	1	0	0	0	0	0	0
https://www.bilibili.com/video/BV1ge411v7is	120	bilibili		Non-professional individuals	2024-01-14 12:01:00	158	6	3	1	3	0	2	0	0	0	1	0	0	0	0	0	0	0	0	0	0
https://www.bilibili.com/video/BV1qT1hYBE6D	121	bilibili		Non-professional individuals	2024-10-27 12:29:00	6237	653	313	432	1823	4	3	1	0	1	0	0	1	1	1	0	0	0	0	0	0
https://www.bilibili.com/video/BV1VF4m1u7qp	122	bilibili		Non-professional individuals	2024-01-31 18:17:00	42	36	8	13	9	1	1	0	1	0	0	1	0	0	0	0	0	0	0	0	0
https://www.bilibili.com/video/BV1jc411q79K	123	bilibili		Non-professional individuals	2023-12-10 13:50:00	2327	10	1	7	17	2	2	1	0	0	0	1	0	0	0	0	0	0	0	0	0
https://www.bilibili.com/video/BV1eZ4y1o7az	124	bilibili		Non-professional individuals	2022-02-12 12:39:00	175	780	195	3929	2150	1	2	0	0	1	0	0	0	0	0	0	0	0	0	0	0
https://www.bilibili.com/video/BV1BK421v7oT	125	bilibili	Non-professional institutions		2024-03-17 13:12:00	57	865	625	684	190	0	3	1	0	1	0	0	0	1	0	0	0	0	0	0	0
https://www.bilibili.com/video/BV1pg411f7Ti	126	bilibili		Non-professional individuals	2022-07-10 15:21:00	68	8	7	3	6	1	2	1	0	0	0	1	0	0	0	0	0	0	0	0	0
https://www.bilibili.com/video/BV1Pw4m1m7uH	127	bilibili	professional institutions		2024-04-14 19:06:00	54	14	22	28	24	3	2	1	0	0	0	1	0	0	0	0	0	0	0	0	0
https://www.bilibili.com/video/BV1gs4y1r7sg	128	bilibili		specialized individual	2023-07-08 20:10:00	107	16	1	5	3	3	2	1	0	0	0	1	0	1	0	0	0	0	0	0	0
https://www.bilibili.com/video/BV1GfYizsE5Z	129	bilibili		Non-professional individuals	2025-08-16 23:28:00	155	2	2	1	0	2	2	1	0	0	0	0	0	1	0	0	0	0	0	0	0
https://www.bilibili.com/video/BV1WW421A73p	130	bilibili	professional institutions		2024-03-14 05:10:00	435	28	35	27	37	3	2	1	0	1	0	0	1	1	1	0	0	0	1	0	0
https://www.bilibili.com/video/BV1bZVeeuE9N	131	bilibili		Non-professional individuals	2024-06-15 15:40:00	65	11	15	1	4	1	2	0	1	0	0	0	0	0	0	0	0	0	0	0	0
https://www.bilibili.com/video/BV1tT421m7ay	132	bilibili	professional institutions		2024-04-11 20:28:00	52	52	1	4	16	1	2	0	1	0	0	1	0	0	0	0	0	0	0	0	0
https://www.bilibili.com/video/BV1GiEvznEqE	133	bilibili		Non-professional individuals	2025-05-14 19:33:00	119	3923	1581	2136	1990	4	4	1	0	0	0	0	0	1	0	0	0	0	0	0	0
https://www.bilibili.com/video/BV1GeH9zLEnC	134	bilibili	Non-professional institutions		2025-09-10 23:14:00	60	108	9	6	9	1	2	0	1	0	0	0	0	1	1	0	0	0	0	0	0
https://www.bilibili.com/video/BV1pK42187qQ	135	bilibili		Non-professional individuals	2024-02-21 01:33:00	105	12	4	3	2	1	2	0	0	0	1	1	0	0	0	0	0	0	0	0	0
https://www.bilibili.com/video/BV1oh4y1C7aW	136	bilibili		Non-professional individuals	2023-07-25 14:15:00	61	8	9	0	3	1	1	0	0	0	1	1	0	0	0	0	0	0	0	0	0
https://www.bilibili.com/video/BV1Sr4y167MW	137	bilibili		Non-professional individuals	2022-02-19 00:26:00	195	44	11	19	8	1	2	0	0	0	1	1	0	0	0	0	0	0	0	0	0
https://www.bilibili.com/video/BV1JL411T7W6	138	bilibili		Non-professional individuals	2022-02-26 23:48:00	284	122	32	79	54	1	2	0	0	0	1	1	0	0	0	0	0	0	0	0	0
https://www.bilibili.com/video/BV1ap6FYbEQE	139	bilibili		Non-professional individuals	2024-12-02 01:12:00	100	2	2	0	0	1	1	0	0	0	1	1	0	0	0	0	0	0	0	0	0
https://www.bilibili.com/video/BV1sMzRYeEEk	140	bilibili		Non-professional individuals	2024-12-04 12:08:00	125	5	6	0	0	1	1	0	0	0	1	1	0	0	0	0	0	0	0	0	0
https://www.bilibili.com/video/BV1xdiSYLEc1	141	bilibili	Non-professional institutions		2024-12-05 01:32:00	216	17	35	1	5	1	2	0	0	0	1	1	0	0	0	0	0	0	0	0	0
https://www.bilibili.com/video/BV1iUHyeeEYL	142	bilibili		Non-professional individuals	2024-09-03 01:02:00	208	3	25	2	1	1	1	0	0	0	1	1	0	0	0	0	0	0	0	0	0
https://www.bilibili.com/video/BV1baHte3EZp	143	bilibili		Non-professional individuals	2024-09-04 04:04:00	124	3	0	0	0	1	1	0	0	0	1	1	0	0	0	0	0	0	0	0	0
https://www.bilibili.com/video/BV1ozpAepEUo	144	bilibili		Non-professional individuals	2024-09-05 02:06:00	169	3	0	0	0	1	1	0	0	0	1	1	0	0	0	0	0	0	0	0	0
https://www.bilibili.com/video/BV1JnWveSEf9	145	bilibili		Non-professional individuals	2024-08-25 01:31:00	181	2	2	0	1	1	1	0	0	0	1	1	0	0	0	0	0	0	0	0	0
https://www.bilibili.com/video/BV1LZ4fepEz6	146	bilibili		Non-professional individuals	2024-09-14 00:17:00	254	6	2	1	0	1	1	0	0	0	1	1	0	0	0	0	0	0	0	0	0
https://www.bilibili.com/video/BV1yBt9e9EKA	147	bilibili		Non-professional individuals	2024-09-20 00:51:00	184	3	8	0	1	1	2	0	0	0	1	1	0	0	0	0	0	0	0	0	0
https://www.bilibili.com/video/BV1fbbPe6EaL	148	bilibili		Non-professional individuals	2024-09-21 03:48:00	123	3	1	0	0	1	2	0	0	0	1	1	0	0	0	0	0	0	0	0	0
https://www.bilibili.com/video/BV19ktCe3ExY	149	bilibili		Non-professional individuals	2024-09-21 23:51:00	125	5	0	1	1	1	2	0	0	0	1	1	0	0	0	0	0	0	0	0	0
https://www.bilibili.com/video/BV1b4sye8EHU	150	bilibili		Non-professional individuals	2024-09-23 01:21:00	115	4	5	0	1	1	2	0	0	0	1	1	0	0	0	0	0	0	0	0	0
https://www.bilibili.com/video/BV1DYx3egEnX	151	bilibili		Non-professional individuals	2024-09-26 02:20:00	119	1	2	0	1	1	1	0	0	0	1	1	0	0	0	0	0	0	0	0	0
https://www.bilibili.com/video/BV1sTxweTEK9	152	bilibili		Non-professional individuals	2024-09-27 22:49:00	180	5	0	0	0	1	2	0	0	0	1	1	0	0	0	0	0	0	0	0	0
https://www.bilibili.com/video/BV1WS1qYPEw2	153	bilibili		Non-professional individuals	2024-10-06 22:58:00	142	5	6	0	0	1	2	0	0	0	1	1	0	0	0	0	0	0	0	0	0
https://www.bilibili.com/video/BV14Q2LYjE5h	154	bilibili		Non-professional individuals	2024-10-08 00:32:00	85	4	2	0	0	1	1	0	0	0	1	1	0	0	0	0	0	0	0	0	0
https://www.bilibili.com/video/BV1Tk2pYiE9W	155	bilibili		Non-professional individuals	2024-10-09 01:49:00	175	1	3	0	0	1	1	0	0	0	1	1	0	0	0	0	0	0	0	0	0
https://www.bilibili.com/video/BV12D2PY7Edm	156	bilibili		Non-professional individuals	2024-10-10 01:41:00	167	0	2	0	0	1	1	0	0	0	1	1	0	0	0	0	0	0	0	0	0
https://www.bilibili.com/video/BV1s22CYWEVM	157	bilibili		Non-professional individuals	2024-10-11 07:31:00	138	5	6	0	1	1	1	0	0	0	1	1	0	0	0	0	0	0	0	0	0
https://www.bilibili.com/video/BV19e2iYEE4g	158	bilibili		Non-professional individuals	2024-10-13 07:46:00	331	8	6	1	0	1	1	0	0	0	1	1	0	0	0	0	0	0	0	0	0
https://www.bilibili.com/video/BV1yXmMYxEgz	159	bilibili		Non-professional individuals	2024-10-14 04:44:00	73	2	0	0	0	1	1	0	0	0	1	1	0	0	0	0	0	0	0	0	0
https://www.bilibili.com/video/BV1pDm7YUEVH	160	bilibili		Non-professional individuals	2024-10-15 01:18:00	128	1	4	0	0	1	1	0	0	0	1	1	0	0	0	0	0	0	0	0	0
https://www.bilibili.com/video/BV19LmFYUE1d	161	bilibili		Non-professional individuals	2024-10-15 22:53:00	155	2	2	0	0	1	2	0	0	0	1	1	0	0	0	0	0	0	0	0	0
https://www.bilibili.com/video/BV1VpyKYtELr	162	bilibili		Non-professional individuals	2024-10-18 00:28:00	124	6	4	2	0	1	1	0	0	0	1	1	0	0	0	0	0	0	0	0	0
https://www.bilibili.com/video/BV19YCSY1Efx	163	bilibili		Non-professional individuals	2024-10-19 01:03:00	177	0	5	0	0	1	1	0	0	0	1	1	0	0	0	0	0	0	0	0	0
https://www.bilibili.com/video/BV1orCZYGERv	164	bilibili		Non-professional individuals	2024-10-20 01:20:00	108	7	17	2	3	1	1	0	0	0	1	1	0	0	0	0	0	0	0	0	0
https://www.bilibili.com/video/BV1z4y5YoEq4	165	bilibili		Non-professional individuals	2024-10-22 00:14:00	119	3	0	0	0	1	1	0	0	0	1	1	0	0	0	0	0	0	0	0	0
https://www.bilibili.com/video/BV1AnyxYhEYA	166	bilibili		Non-professional individuals	2024-10-22 23:42:00	209	2	1	0	0	1	1	0	0	0	1	1	0	0	0	0	0	0	0	0	0
https://www.bilibili.com/video/BV1SJHgexE8f	167	bilibili		Non-professional individuals	2024-08-29 22:44:00	63	2	0	0	0	1	1	0	0	0	1	1	0	0	0	0	0	0	0	0	0
https://www.bilibili.com/video/BV1kdmMYWE7N	168	bilibili		Non-professional individuals	2024-10-14 04:52:00	142	4	0	0	0	1	1	0	0	0	1	1	0	0	0	0	0	0	0	0	0
https://www.bilibili.com/video/BV1UnSkYAEfz	169	bilibili		Non-professional individuals	2024-11-03 03:45:00	108	0	0	0	0	1	2	0	0	0	1	1	0	0	0	0	0	0	0	0	0
https://www.bilibili.com/video/BV1vvDkY2EB2	170	bilibili		Non-professional individuals	2024-11-10 02:30:00	475	6	10	2	1	1	1	0	0	0	1	1	0	0	0	0	0	0	0	0	0
https://www.bilibili.com/video/BV1gZmrYwEXe	171	bilibili		Non-professional individuals	2024-11-11 00:06:00	137	1	2	0	0	1	1	0	0	0	1	1	0	0	0	0	0	0	0	0	0
https://www.bilibili.com/video/BV1sRmHYaEWZ	172	bilibili		Non-professional individuals	2024-11-12 00:53:00	87	2	1	0	0	1	1	0	0	0	1	1	0	0	0	0	0	0	0	0	0
https://www.bilibili.com/video/BV1DUmZYGEUo	173	bilibili		Non-professional individuals	2024-11-15 23:52:00	99	0	0	0	0	1	1	0	0	0	1	1	0	0	0	0	0	0	0	0	0
https://www.bilibili.com/video/BV1HGUvYaEQX	174	bilibili		Non-professional individuals	2024-11-17 03:42:00	437	10	40	2	4	1	1	0	0	0	1	1	0	0	0	0	0	0	0	0	0
https://www.bilibili.com/video/BV1WBU7YDEPn	175	bilibili		Non-professional individuals	2024-11-17 23:38:00	101	2	5	0	0	1	1	0	0	0	1	1	0	0	0	0	0	0	0	0	0
https://www.bilibili.com/video/BV1nkHceSE3K	176	bilibili		Non-professional individuals	2024-09-01 02:03:00	258	1	0	0	0	1	1	0	0	0	1	1	0	0	0	0	0	0	0	0	0
https://www.bilibili.com/video/BV1EmBQY7Ek6	177	bilibili		Non-professional individuals	2024-11-27 11:34:00	147	5	0	0	0	1	1	0	0	0	1	0	0	0	0	0	0	0	0	0	0
https://www.bilibili.com/video/BV1L7HqekEK5	178	bilibili		Non-professional individuals	2024-09-01 23:03:00	167	1	3	0	0	1	1	0	0	0	1	0	0	0	0	0	0	0	0	0	0
https://www.bilibili.com/video/BV1oj421U7ht	179	bilibili		Non-professional individuals	2024-03-02 20:58:00	23	18	71	23	17	1	1	0	0	0	1	0	0	0	0	0	0	0	0	0	0
https://www.bilibili.com/video/BV1u5hhzAEsW	180	bilibili	professional institutions		2025-08-05 06:30:00	347	180	144	240	156	1	2	1	1	0	0	0	1	0	0	0	0	1	0	0	0
https://www.bilibili.com/video/BV1ZcXbYJE9U	181	bilibili		Non-professional individuals	2025-03-23 10:51:00	108	0	0	0	0	0	1	0	0	0	1	0	0	0	0	0	0	0	0	0	0
https://www.bilibili.com/video/BV1Jz4y1J7yG	182	bilibili	professional institutions		2023-07-13 11:52:00	66	17	15	26	38	1	2	0	1	0	0	1	0	0	0	0	0	0	0	0	0
https://www.bilibili.com/video/BV16FK2zhE9Z	183	bilibili		specialized individual	2025-06-28 17:09:00	630	0	2	0	0	2	2	1	0	1	0	1	0	0	0	0	0	0	0	0	0
https://www.bilibili.com/video/BV13Q4y1E7Dg	184	bilibili		Non-professional individuals	2024-01-05 19:55:00	14	18	39	4	6	1	2	0	0	0	1	0	0	0	0	0	0	0	0	0	0
https://www.bilibili.com/video/BV1Kw411u7ko	185	bilibili		Non-professional individuals	2023-11-08 19:53:00	13	10	12	4	3	1	2	0	0	0	1	0	0	0	0	0	0	0	0	0	0
https://www.bilibili.com/video/BV1dp4y1N7W7	186	bilibili		Non-professional individuals	2023-10-22 16:08:00	13	16	42	7	15	0	2	0	0	0	1	0	0	0	0	0	0	0	0	0	0
https://www.bilibili.com/video/BV1zN4y1r73E	187	bilibili		Non-professional individuals	2023-10-25 23:06:00	436	143	251	35	31	0	2	0	0	0	1	0	0	1	1	0	0	0	0	0	0
https://www.bilibili.com/video/BV1QF411y7Gs	188	bilibili		Non-professional individuals	2023-08-14 23:05:00	343	41	57	10	11	1	2	0	0	0	1	0	0	0	0	0	0	0	0	0	0
https://www.bilibili.com/video/BV1t84y1Z7JX	189	bilibili		Non-professional individuals	2023-08-22 20:00:00	250	64	66	6	11	1	2	0	0	0	1	0	0	0	0	0	0	0	0	0	0
https://www.bilibili.com/video/BV1UH4y1i7HS	190	bilibili		Non-professional individuals	2023-11-15 10:00:00	9	8	16	1	4	1	1	0	0	0	1	0	0	0	0	0	0	0	0	0	0
https://www.bilibili.com/video/BV1WF411U7tB	191	bilibili		Non-professional individuals	2023-09-17 21:36:00	416	32	43	2	5	1	2	0	0	0	1	0	0	0	0	0	0	0	0	0	0
https://www.bilibili.com/video/BV14j421d7jf	192	bilibili	professional institutions		2024-03-28 15:46:00	178	0	0	0	3	2	2	1	0	0	0	1	0	0	0	0	0	0	0	0	0
https://www.bilibili.com/video/BV1axdYY8EXo	193	bilibili		Non-professional individuals	2025-04-13 08:15:00	206	1537	11	6	179	4	4	1	0	0	0	0	0	0	0	0	0	0	0	0	0
https://www.bilibili.com/video/BV1pM4m1C7ec	194	bilibili		Non-professional individuals	2024-05-18 11:00:00	398	4233	954	767	723	3	4	1	0	0	0	0	1	0	0	0	0	0	1	0	0
https://www.bilibili.com/video/BV1Em411k7L1	195	bilibili		Non-professional individuals	2024-03-25 15:28:00	112	1	0	2	0	1	2	1	0	0	0	0	0	1	0	0	0	0	0	0	0
https://www.bilibili.com/video/BV12e4y1N7xt	196	bilibili		specialized individual	2023-02-04 22:58:00	137	483	309	199	281	3	3	1	0	0	0	0	1	1	0	0	1	1	0	0	0
https://www.bilibili.com/video/BV1mA4m137WY	197	bilibili	Non-professional institutions		2024-02-20 20:05:00	345	611	458	72	127	1	2	0	1	0	0	0	0	0	0	0	0	0	0	0	0
https://www.bilibili.com/video/BV1oP411W7FQ	198	bilibili	professional institutions		2023-08-17 09:06:00	172	17	1	5	8	3	2	1	0	0	0	0	0	1	0	0	0	0	0	0	0
https://www.bilibili.com/video/BV1o64y177h5	199	bilibili		Non-professional individuals	2023-11-30 18:33:00	109	22	64	4	4	1	1	0	0	0	1	0	0	1	0	0	0	1	0	0	0
https://www.bilibili.com/video/BV1Te411S7om	200	bilibili		Non-professional individuals	2023-12-30 19:54:00	19	12	5	6	3	1	1	0	0	0	1	0	0	0	0	0	0	0	0	0	0
https://www.bilibili.com/video/BV14a411H7yC	201	bilibili		specialized individual	2022-07-16 11:36:00	415	87	55	55	118	2	2	1	0	1	0	1	0	0	0	0	0	0	0	0	0
https://www.bilibili.com/video/BV1hEQwYFE21	202	bilibili		Non-professional individuals	2025-03-13 18:15:00	89	9	11	6	8	2	2	1	0	0	0	0	0	1	0	0	0	0	0	0	0
https://www.bilibili.com/video/BV1Ki5izvEtu	203	bilibili		Non-professional individuals	2025-04-20 12:00:00	801	436	163	203	342	2	2	0	0	0	1	0	1	0	0	0	0	0	0	0	0
https://www.bilibili.com/video/BV1JB4y157rA	204	bilibili		Non-professional individuals	2022-08-26 19:24:00	131	12	20	2	3	1	3	0	0	0	1	0	0	0	0	0	0	0	0	0	0
https://www.bilibili.com/video/BV1184y1E786	205	bilibili		Non-professional individuals	2023-02-27 12:44:00	124	12	23	3	6	1	3	0	0	0	1	0	0	0	0	0	0	0	0	0	0
https://www.bilibili.com/video/BV14WNUeJEAk	206	bilibili		Non-professional individuals	2025-02-09 20:48:00	167	14	47	1	13	1	2	0	0	0	1	1	0	0	0	0	0	0	0	0	0
https://www.bilibili.com/video/BV1Xx4y1c7Zr	207	bilibili		Non-professional individuals	2023-02-17 14:55:00	112	88	9	144	162	1	2	0	0	1	0	0	0	0	0	0	0	0	0	0	0
https://www.bilibili.com/video/BV1ht421t7Dt	208	bilibili		Non-professional individuals	2024-03-04 07:24:00	329	150	106	113	231	1	2	1	0	0	0	0	0	0	1	0	0	0	0	0	0
https://www.bilibili.com/video/BV129MtzbE68	209	bilibili		specialized individual	2025-06-16 07:00:00	46	3	1	4	2	1	2	1	0	0	0	0	0	0	0	0	0	0	0	0	0
https://www.bilibili.com/video/BV1Ch4y1e7y3	210	bilibili		Non-professional individuals	2023-09-08 21:23:00	265	25	33	3	3	0	1	0	0	0	1	0	0	0	0	0	0	0	0	0	0
https://www.bilibili.com/video/BV1Jh4y1c7cs	211	bilibili		Non-professional individuals	2023-07-28 12:30:00	109	11	52	6	7	0	1	0	0	0	1	0	0	0	0	0	0	0	0	0	0
https://www.bilibili.com/video/BV1C94y1z7hV	212	bilibili		Non-professional individuals	2023-08-25 20:32:00	247	11	14	2	1	0	1	0	0	0	1	0	0	0	0	0	0	0	0	0	0
https://www.bilibili.com/video/BV1mw4m1Y76C	213	bilibili		Non-professional individuals	2024-06-27 11:10:00	132	19	2	10	10	1	2	0	1	0	0	0	0	0	0	0	0	0	0	0	0
https://www.bilibili.com/video/BV1xXaJzhEG7	214	bilibili		specialized individual	2025-09-01 20:30:00	99	7	5	2	4	2	2	1	0	0	0	0	0	1	0	0	0	0	0	0	0
https://www.bilibili.com/video/BV1Hi4y1p7Ef	215	bilibili		specialized individual	2024-01-28 20:49:00	150	175	19	20	36	2	3	1	1	0	0	0	0	0	0	0	0	0	0	0	0
https://www.bilibili.com/video/BV12a411W7JB	216	bilibili		Non-professional individuals	2022-06-28 12:25:00	200	21	31	8	6	1	2	0	0	0	1	0	0	0	0	0	0	0	0	0	0
https://www.bilibili.com/video/BV1gv4y1E7hk	217	bilibili		Non-professional individuals	2023-04-19 19:43:00	90	19	23	4	2	1	1	0	0	0	1	0	0	0	0	0	0	0	0	0	0
https://www.bilibili.com/video/BV1iV411u7Cd	218	bilibili		Non-professional individuals	2023-06-26 12:12:00	353	10	11	2	2	1	1	0	0	0	1	0	0	0	0	0	0	0	0	0	0
https://www.bilibili.com/video/BV1Mz4y1v7kF	219	bilibili		Non-professional individuals	2023-06-18 16:44:00	203	30	41	8	7	1	1	0	0	0	1	0	0	0	0	0	0	0	0	0	0
https://www.bilibili.com/video/BV1gP4y1T7Zo	220	bilibili		Non-professional individuals	2022-04-07 09:53:00	84	9	12	1	2	1	1	0	0	0	1	0	0	0	0	0	0	0	0	0	0
https://www.bilibili.com/video/BV188411R7k8	221	bilibili		Non-professional individuals	2023-08-11 19:55:00	136	8	18	4	0	1	1	0	0	0	1	0	0	0	0	0	0	0	0	0	0
https://www.bilibili.com/video/BV1e6HZzoEfF	222	bilibili		Non-professional individuals	2025-09-14 15:52:00	81	1	0	1	0	1	1	0	0	0	1	0	0	0	0	0	0	1	0	0	0
https://www.bilibili.com/video/BV1R8JEzVEBM	223	bilibili		Non-professional individuals	2025-05-22 09:57:00	78	2	0	0	0	1	1	0	0	0	1	0	0	0	0	0	0	0	0	0	0
https://www.bilibili.com/video/BV14ojSzLE8C	224	bilibili		Non-professional individuals	2025-05-27 07:11:00	59	4	7	0	7	1	1	0	0	0	1	0	0	0	0	0	0	0	0	0	0
https://www.bilibili.com/video/BV1Tj41127Lb	225	bilibili		Non-professional individuals	2023-08-24 18:47:00	91	19	42	4	4	1	2	0	0	0	1	0	0	0	0	0	0	0	0	0	0
https://www.bilibili.com/video/BV1Xm411r7Nj	226	bilibili		specialized individual	2024-04-04 12:22:00	129	9	0	2	2	2	2	1	0	1	0	0	0	0	0	0	0	0	0	0	0
https://www.bilibili.com/video/BV1zJfHY1Ehj	227	bilibili		specialized individual	2025-01-24 17:15:00	156	76	1	5	10	3	2	1	0	0	0	0	0	0	0	1	0	0	0	0	0
https://www.bilibili.com/video/BV15s421K7Kg	228	bilibili		Non-professional individuals	2024-04-28 10:20:00	197	144	438	126	210	1	2	1	0	0	1	0	0	1	0	0	0	0	0	0	0
https://www.bilibili.com/video/BV1px42197mY	229	bilibili	professional institutions		2024-02-04 15:24:00	433	568	185	338	553	3	3	1	0	0	0	1	0	0	0	0	0	0	0	0	0
https://www.bilibili.com/video/BV1Wp421X7Qz	230	bilibili		Non-professional individuals	2024-04-19 17:00:00	186	16	0	7	26	2	2	0	0	0	1	0	0	0	0	0	0	0	0	0	0
https://www.bilibili.com/video/BV1Y84y1g7K8	231	bilibili		specialized individual	2023-03-29 15:07:00	102	44	21	35	50	1	2	0	1	0	0	0	0	0	0	0	0	0	0	0	0
https://www.bilibili.com/video/BV17EaszFEK2	232	bilibili		Non-professional individuals	2025-09-02 00:04:00	47	2	0	0	1	1	1	1	0	0	0	0	0	0	0	0	0	0	0	0	0
https://www.bilibili.com/video/BV1hP4y1a7HL	233	bilibili		specialized individual	2021-09-04 07:57:00	663	68	24	56	46	2	3	1	0	1	0	0	1	1	1	0	1	0	1	0	0
https://www.bilibili.com/video/BV1Wt421t7YR	234	bilibili		specialized individual	2024-03-06 18:30:00	114	383	56	55	53	2	3	1	0	0	0	0	0	1	0	0	0	0	0	0	0
https://www.bilibili.com/video/BV1hu411F7GK	235	bilibili		Non-professional individuals	2023-11-19 17:01:00	1016	9	4	5	27	3	3	1	0	1	0	1	0	0	0	0	0	0	0	0	0
https://www.bilibili.com/video/BV1sD421W7kd	236	bilibili	professional institutions		2024-04-04 20:00:00	81	2	6	2	8	2	2	1	0	0	0	1	0	0	0	0	0	0	0	0	0
https://www.bilibili.com/video/BV1uu4y137Vh	237	bilibili		Non-professional individuals	2023-12-08 11:52:00	902	261	110	40	55	1	3	0	0	0	0	1	0	0	0	0	0	0	0	0	0
https://www.bilibili.com/video/BV1dyTUzwEqj	238	bilibili		Non-professional individuals	2025-06-08 10:45:00	203	38	1	0	21	2	2	1	0	0	0	0	0	0	0	0	0	0	0	0	0
https://www.bilibili.com/video/BV1i4421Z7v7	239	bilibili		Non-professional individuals	2024-07-28 06:32:00	394	9	7	0	2	1	2	0	0	0	1	0	0	1	0	0	0	1	0	0	0
https://www.bilibili.com/video/BV1G4EMzkEz9	240	bilibili		specialized individual	2025-05-15 07:00:00	91	10	0	0	2	2	2	1	0	1	0	0	0	1	0	0	0	0	0	0	0
https://www.bilibili.com/video/BV18fXbY6EmM	241	bilibili		specialized individual	2025-03-24 07:00:00	91	2	1	0	0	2	2	1	0	1	0	0	0	1	0	0	0	0	0	0	0
https://www.bilibili.com/video/BV1EAdBYDENR	242	bilibili		specialized individual	2025-04-14 07:00:00	91	6	2	1	2	2	2	1	0	1	0	0	0	0	0	0	0	0	0	0	0
https://www.bilibili.com/video/BV1pJ4m1x7ZL	243	bilibili		Non-professional individuals	2024-02-17 17:53:00	816	9660	1213	1590	2255	4	4	1	1	1	0	0	1	1	1	0	0	0	1	0	1
https://www.bilibili.com/video/BV1Ra411J7D1	244	bilibili		specialized individual	2022-05-15 12:44:00	12	47	38	96	42	2	2	1	0	0	0	0	0	0	0	0	0	0	0	0	0
https://www.bilibili.com/video/BV16H4y1E7N3	245	bilibili		Non-professional individuals	2024-02-19 15:08:00	123	4	1	0	2	1	2	1	0	1	0	1	0	1	1	0	0	0	0	0	0
https://www.bilibili.com/video/BV1j14y1C7M9	246	bilibili		Non-professional individuals	2023-09-11 23:23:00	116	7	3	2	2	1	2	0	0	0	1	0	0	0	0	0	0	0	0	0	0
https://www.bilibili.com/video/BV16MMQz7EZ8	247	bilibili		specialized individual	2025-07-12 18:02:00	178	17	9	2	7	3	2	1	0	1	0	0	1	0	0	0	0	0	0	0	0
https://www.bilibili.com/video/BV14h4y1N7kh	248	bilibili		Non-professional individuals	2023-08-30 18:46:00	66	8	5	0	0	1	2	0	0	0	1	0	0	0	0	0	0	0	0	0	0
https://www.bilibili.com/video/BV1b34y1T7D2	249	bilibili		Non-professional individuals	2023-09-04 19:08:00	157	17	29	1	4	1	2	0	0	0	1	0	0	0	0	0	0	0	0	0	0
https://www.bilibili.com/video/BV1MVa5zXEdu	250	bilibili		specialized individual	2025-09-01 20:10:00	133	7052	1883	3309	2775	2	3	1	0	0	0	0	0	0	0	0	0	0	0	0	0
https://www.bilibili.com/video/BV14z421Z7eu	251	bilibili		Non-professional individuals	2024-03-24 19:09:00	354	40	39	24	20	1	2	1	0	0	0	1	0	0	0	0	0	0	0	0	0
https://www.bilibili.com/video/BV1NUHXeqEcA	252	bilibili		specialized individual	2024-09-06 23:43:00	56	7	0	1	6	2	2	1	0	1	0	0	0	1	0	0	0	0	0	0	0
https://www.bilibili.com/video/BV1Ua4y1P7aT	253	bilibili		specialized individual	2023-04-22 18:59:00	79	53	15	16	13	1	2	1	1	1	0	0	0	0	0	0	0	0	0	0	0
https://www.bilibili.com/video/BV1YJ4m1g7xL	254	bilibili		specialized individual	2024-06-12 10:31:00	30	23	2	17	5	2	2	1	0	0	0	0	0	0	1	0	0	0	0	0	0
https://www.bilibili.com/video/BV1j2s6ecE5D	255	bilibili		Non-professional individuals	2024-09-25 18:18:00	2383	1	0	1	4	3	2	1	0	0	0	0	0	0	0	0	0	0	0	0	0
https://www.bilibili.com/video/BV1TN4y1S7dp	256	bilibili		Non-professional individuals	2023-11-19 09:07:00	123	188	90	41	134	1	2	0	0	0	1	0	0	0	0	0	0	0	0	0	0
https://www.bilibili.com/video/BV1tuNgeLE2c	257	bilibili		Non-professional individuals	2025-02-08 11:32:00	130	73	88	35	60	3	2	1	0	0	0	0	0	0	0	0	0	0	0	0	0
https://www.bilibili.com/video/BV1tp421974k	258	bilibili	professional institutions		2024-04-07 15:44:00	62	7	0	1	10	2	1	0	0	0	0	1	0	0	0	0	0	0	0	0	0
https://www.bilibili.com/video/BV1nM4m1U7NE	259	bilibili	Non-professional institutions		2024-06-25 17:17:00	48	373	370	632	195	1	2	0	1	0	0	0	0	0	0	0	0	0	0	0	0
https://www.bilibili.com/video/BV16e411e7aH	260	bilibili		Non-professional individuals	2024-01-09 15:46:00	54	7	0	7	6	1	2	0	0	0	1	0	0	0	0	0	0	0	0	0	0
https://www.bilibili.com/video/BV1VEjAzdEcw	261	bilibili	professional institutions		2025-04-28 17:00:00	65	6	5	7	5	2	2	1	0	1	0	0	0	0	0	0	0	0	0	0	0
https://www.bilibili.com/video/BV1Sh4y117Ku	262	bilibili		Non-professional individuals	2023-07-21 22:56:00	307	8	10	4	8	1	2	1	0	1	0	0	0	1	1	0	0	0	0	0	0
https://www.bilibili.com/video/BV17TMfzwECQ	263	bilibili		Non-professional individuals	2025-07-13 11:53:00	630	3	5	0	0	1	1	0	0	0	1	0	0	0	0	0	0	0	0	0	0
https://www.bilibili.com/video/BV1fT411w7ab	264	bilibili		Non-professional individuals	2022-08-13 18:50:00	7	46	182	45	47	1	1	0	0	0	1	0	0	0	0	0	0	0	0	0	0
https://www.bilibili.com/video/BV1LY4y167Yf	265	bilibili		Non-professional individuals	2022-05-20 10:53:00	127	6	24	1	5	1	1	0	0	0	1	0	0	0	0	0	0	0	0	0	0
https://www.bilibili.com/video/BV1DS4y1H77k	266	bilibili		Non-professional individuals	2022-06-24 11:09:00	131	9	21	7	1	1	1	0	0	0	1	0	0	0	0	0	0	0	0	0	0
https://www.bilibili.com/video/BV1fF411M7hp	267	bilibili		Non-professional individuals	2022-04-21 12:05:00	98	12	32	6	5	1	1	0	0	0	1	0	0	0	0	0	0	0	0	0	0
https://www.bilibili.com/video/BV1zBsKeBEKg	268	bilibili		Non-professional individuals	2024-08-28 17:47:00	75	65	58	18	23	1	1	0	0	0	1	1	0	0	0	0	0	0	0	0	0
https://www.bilibili.com/video/BV1BE421w7Gt	269	bilibili		Non-professional individuals	2024-07-20 23:42:00	185	34	0	3	19	0	2	0	0	0	1	0	0	0	0	0	0	0	0	0	0
https://www.bilibili.com/video/BV1Nx4y1P7Wo	270	bilibili		specialized individual	2023-03-19 17:00:00	57	2	0	0	4	2	1	1	1	0	0	0	0	0	0	0	0	0	0	0	0
https://www.bilibili.com/video/BV1kZ4y197NX	271	bilibili		Non-professional individuals	2021-12-13 22:08:00	264	62	91	56	63	2	2	1	0	0	0	0	0	0	0	0	0	0	0	0	0
https://www.bilibili.com/video/BV1Uv41137He	272	bilibili		specialized individual	2021-09-25 23:59:00	35	15	27	10	5	1	2	0	1	0	0	0	0	0	0	0	0	0	0	0	0
https://www.bilibili.com/video/BV13v2pY3EeZ	273	bilibili		Non-professional individuals	2024-10-09 02:16:00	377	5	1	0	1	1	1	0	0	0	1	0	0	1	0	0	0	1	0	0	0
https://www.bilibili.com/video/BV1Z43AzDE9D	274	bilibili		Non-professional individuals	2025-06-29 22:10:00	98	0	0	0	0	1	1	0	0	0	1	0	0	0	0	0	0	0	0	0	0
https://www.bilibili.com/video/BV1Ce411H7dC	275	bilibili		Non-professional individuals	2024-01-15 20:57:00	206	1	0	0	0	0	1	0	0	0	1	0	0	0	0	0	0	0	0	0	0
https://www.bilibili.com/video/BV1wG411T7cm	276	bilibili		Non-professional individuals	2022-12-04 16:36:00	174	22	6	2	2	1	2	0	0	0	1	0	1	0	0	0	0	0	0	0	0
https://www.bilibili.com/video/BV1eoCNYHEx3	277	bilibili		Non-professional individuals	2024-12-22 23:17:00	244	27	41	2	3	1	2	0	0	0	1	0	0	0	0	0	0	0	0	0	0
https://www.bilibili.com/video/BV1ZZ421q7K6	278	bilibili		Non-professional individuals	2024-04-03 15:36:00	66	0	0	1	0	1	1	0	1	0	0	0	0	0	0	0	0	0	0	0	0
https://www.bilibili.com/video/BV1cP411h7TF	279	bilibili		specialized individual	2023-09-14 07:56:00	136	7	9	2	4	3	2	1	0	1	0	0	0	0	0	0	0	0	0	0	0
https://www.bilibili.com/video/BV1Y9pjenETT	280	bilibili	professional institutions		2024-09-11 06:55:00	1137	32	17	7	13	3	3	1	1	0	0	0	0	0	0	0	0	1	0	0	0
https://www.bilibili.com/video/BV1Gb421e7Xa	281	bilibili		Non-professional individuals	2024-06-04 07:29:00	134	31	2	2	3	1	2	0	1	0	0	0	0	0	0	0	0	0	0	0	0
https://www.bilibili.com/video/BV1DJ4m1g7sD	282	bilibili	professional institutions		2024-06-12 13:24:00	166	170	56	13	15	3	3	1	0	0	0	0	0	0	0	0	0	0	0	0	0
https://www.bilibili.com/video/BV1Nu4y1a718	283	bilibili		Non-professional individuals	2023-11-03 17:40:00	592	10	0	2	4	2	2	1	1	0	0	0	0	0	0	0	0	0	0	0	0
https://www.bilibili.com/video/BV1qL411K7Q6	284	bilibili		Non-professional individuals	2022-02-22 14:57:00	198	64	23	34	24	1	2	0	0	0	1	0	0	0	0	0	0	0	0	0	0
https://www.bilibili.com/video/BV19XKyzjE8A	285	bilibili		Non-professional individuals	2025-06-28 12:19:00	351	23	23	7	4	1	2	0	1	0	0	0	0	0	0	0	0	0	0	0	0
https://www.bilibili.com/video/BV1q6HDzCEmL	286	bilibili	Non-professional institutions		2025-09-10 14:30:00	58	28	42	25	6	1	2	0	1	0	0	0	0	0	0	0	0	0	0	0	0
https://www.bilibili.com/video/BV1A1EQzJEvD	287	bilibili		Non-professional individuals	2025-05-19 20:07:00	189	91	36	5	12	1	2	0	0	0	1	0	0	1	0	0	0	1	0	0	0
https://www.bilibili.com/video/BV1fm421j7j5	288	bilibili		specialized individual	2024-04-21 10:47:00	207	65	9	24	86	2	2	1	0	0	0	0	0	0	0	0	0	0	0	0	0
https://www.bilibili.com/video/BV1tiCFYhEB2	289	bilibili		Non-professional individuals	2024-12-25 11:13:00	108	6	0	4	6	2	2	1	0	0	0	0	0	0	0	0	0	0	0	0	0
https://www.bilibili.com/video/BV1axtRzwEDP	290	bilibili	professional institutions		2025-08-12 12:44:00	385	3	1	0	4	2	1	1	0	0	0	0	0	0	0	0	0	0	0	0	0
https://www.bilibili.com/video/BV1p7421Z7eV	291	bilibili		specialized individual	2024-05-30 11:29:00	191	111	98	111	159	2	3	0	1	0	0	0	0	0	0	0	0	0	0	0	0
https://www.bilibili.com/video/BV1sba8zoEHX	292	bilibili		specialized individual	2025-09-05 15:04:00	766	13	10	7	14	3	3	1	0	1	0	0	0	1	1	0	1	0	0	0	0
https://www.bilibili.com/video/BV1yK41187LV	293	bilibili		Non-professional individuals	2023-12-25 10:07:00	11	21	65	5	7	1	2	0	0	0	1	0	0	0	0	0	0	0	0	0	0
https://www.bilibili.com/video/BV1UF4m1V7y1	294	bilibili		Non-professional individuals	2024-03-13 19:48:00	103	19	46	22	14	1	2	0	1	0	0	0	0	0	0	0	0	0	0	0	0
https://www.bilibili.com/video/BV1hQefzHE3n	295	bilibili		Non-professional individuals	2025-08-26 08:03:00	603	3	1	1	1	1	2	1	0	0	0	1	0	0	0	0	0	0	0	0	0
https://www.bilibili.com/video/BV1FY4y1T7tQ	296	bilibili		specialized individual	2022-09-15 21:01:00	22	22	0	11	14	1	2	0	0	1	0	0	0	0	0	0	0	0	0	0	0
https://www.bilibili.com/video/BV1FP4y1S7Gm	297	bilibili		specialized individual	2022-10-25 21:19:00	51	65	59	122	93	1	2	0	0	1	0	0	0	0	0	0	0	0	0	0	0
https://www.bilibili.com/video/BV1hx4y1v7GH	298	bilibili		Non-professional individuals	2024-04-02 22:19:00	593	74	59	24	32	1	2	0	0	0	1	0	0	0	0	0	0	0	0	0	0
https://www.bilibili.com/video/BV14wJqzLEAB	299	bilibili		Non-professional individuals	2025-05-21 13:56:00	165	13	0	3	9	1	2	0	1	0	0	0	0	0	0	0	0	0	0	0	0
https://www.bilibili.com/video/BV1FBYszgEzq	300	bilibili	professional institutions		2025-08-18 20:00:00	15	1	0	0	1	1	2	0	1	0	0	0	0	0	0	0	0	0	0	0	0
https://www.bilibili.com/video/BV1hapseBELk	301	bilibili	professional institutions		2024-09-10 15:24:00	322	60	36	23	37	3	2	1	0	0	0	0	1	1	1	0	0	0	1	0	1
https://www.bilibili.com/video/BV1SyyZYPESk	302	bilibili		Non-professional individuals	2024-10-23 13:36:00	232	12	17	4	1	1	2	0	0	0	1	0	0	1	0	0	0	0	0	0	0
https://www.bilibili.com/video/BV17z421f7rM	303	bilibili		Non-professional individuals	2024-03-28 17:50:00	114	25	7	10	21	1	2	0	1	0	0	0	0	0	0	0	0	0	0	0	0
https://www.bilibili.com/video/BV1HiHazeEjX	304	bilibili	Non-professional institutions		2025-09-11 13:11:00	36	20	0	1	1	1	2	1	1	0	0	0	0	1	1	0	0	0	0	0	0
https://www.bilibili.com/video/BV1HUbTesEs6	305	bilibili		specialized individual	2024-07-13 18:17:00	300	192	176	50	128	3	3	1	0	0	0	0	0	0	0	0	0	0	0	0	0
https://www.bilibili.com/video/BV16C411a7rL	306	bilibili		Non-professional individuals	2024-03-13 18:36:00	201	5	2	7	9	4	2	1	0	0	0	0	0	0	0	0	0	0	0	0	0
https://www.bilibili.com/video/BV1CD4y1v7hA	307	bilibili		Non-professional individuals	2022-09-14 22:50:00	274	25	9	23	22	3	2	1	0	0	0	0	0	0	1	0	0	0	0	0	0
https://www.bilibili.com/video/BV1v4421S7gw	308	bilibili	professional institutions		2024-06-25 16:07:00	26	269	154	553	169	0	2	0	1	0	0	0	0	0	0	0	0	0	0	0	0
https://www.bilibili.com/video/BV1bHpzerEnC	309	bilibili		Non-professional individuals	2024-09-09 00:54:00	183	1	0	0	0	1	1	0	0	0	1	0	0	0	0	0	0	0	0	0	0
https://www.douyin.com/video/7391760129101712659	310	TikTok		specialized individual	2024-07-15 15:24:38	223	26688	4046	18164	21449	1	5	0	0	0	1	0	0	0	0	0	0	0	0	0	0
https://www.douyin.com/video/7520074331293732153	311	TikTok		specialized individual	2025-06-26 10:09:11	190	32	0	11	23	1	1	1	0	1	0	0	0	1	0	0	0	0	0	0	0
https://www.douyin.com/video/7237044851135532344	312	TikTok		specialized individual	2023-05-25 17:10:18	54	3263	564	3406	1367	1	3	1	1	0	0	0	0	0	0	0	0	0	0	0	0
https://www.douyin.com/video/7543080924646559017	313	TikTok		specialized individual	2025-08-27 17:30:00	169	1313	317	662	1111	1	3	1	0	0	0	0	0	0	0	0	0	0	0	0	0
https://www.douyin.com/video/7529457385337834788	314	TikTok		specialized individual	2025-07-21 18:15:24	90	6358	1384	9740	2780	1	2	1	0	0	0	0	0	0	0	0	0	0	0	0	0
https://www.douyin.com/video/7507061821523397888	315	TikTok		specialized individual	2025-05-22 08:34:23	162	749	60	437	701	2	2	1	0	1	1	0	0	1	0	0	0	0	0	0	0
https://www.douyin.com/video/7519915485393145125	316	TikTok		specialized individual	2025-06-25 23:52:50	75	9480	557	11276	1673	1	3	1	0	0	0	0	0	0	1	0	0	0	0	0	0
https://www.douyin.com/video/7546179085992168755	317	TikTok		Non-professional individuals	2025-09-04 18:28:59	107	4061	3353	1229	1153	2	3	0	0	0	1	0	0	1	0	0	0	0	0	0	0
https://www.douyin.com/video/7473305707392027916	318	TikTok		specialized individual	2025-02-20 09:23:11	34	1242	124	1521	632	1	2	1	0	1	0	1	0	1	0	0	0	0	0	0	0
https://www.douyin.com/video/7512649934144032026	319	TikTok		Non-professional individuals	2025-06-06 09:58:48	140	31642	5484	26859	5040	1	2	0	0	0	1	0	0	1	0	0	0	0	1	0	0
https://www.douyin.com/video/7427947453422374180	320	TikTok		specialized individual	2024-10-21 06:10:00	668	14161	1340	10401	10982	4	4	1	0	1	0	0	0	1	0	0	0	0	0	0	0
https://www.douyin.com/video/7439954219366403365	321	TikTok		Non-professional individuals	2024-11-22 12:22:35	06	1192	2533	705	292	1	2	0	0	0	1	1	0	1	0	0	0	0	0	0	0
https://www.douyin.com/video/7442989932664081700	322	TikTok		specialized individual	2024-11-30 16:42:25	39	593	111	333	533	1	2	0	0	1	0	0	0	0	0	0	0	0	0	0	0
https://www.douyin.com/video/7529397834438561059	323	TikTok	professional institutions		2025-07-21 18:01:00	58	61919	4591	64801	43541	2	5	1	0	0	0	0	0	0	0	0	0	0	0	0	0
https://www.douyin.com/video/7517529022868245771	324	TikTok	professional institutions		2025-06-19 18:00:00	89	99921	12291	101170	48963	2	5	0	0	1	0	0	0	1	0	0	0	0	0	0	0
https://www.douyin.com/video/7541028092681276726	325	TikTok		specialized individual	2025-08-21 21:20:40	258	5529	586	3875	4147	1	3	1	0	1	0	0	0	1	0	0	0	0	0	0	0
https://www.douyin.com/video/7441799704456793354	326	TikTok		Non-professional individuals	2024-11-27 11:44:06	30	215	364	116	65	1	2	0	0	0	1	1	0	1	0	0	0	0	0	0	0
https://www.douyin.com/video/7071498057757641987	327	TikTok		specialized individual	2022-03-05 14:24:07	83	32397	5598	19840	9900	3	4	1	0	0	0	0	0	0	0	0	0	0	0	0	0
https://www.douyin.com/video/7131635555057569028	328	TikTok		specialized individual	2022-08-14 15:48:23	209	9889	1000	3643	1435	2	4	1	0	0	0	0	0	1	0	0	0	0	0	0	0
https://www.douyin.com/video/7492269635769814299	329	TikTok		specialized individual	2025-04-12 11:53:08	221	58	0	9	15	1	1	0	1	0	0	0	0	0	0	0	0	0	0	0	0
https://www.douyin.com/video/7499309781069679906	330	TikTok		specialized individual	2025-05-03 16:00:00	82	6012	1214	7375	5077	2	3	0	0	1	0	0	0	0	0	0	0	0	0	0	0
https://www.douyin.com/video/7527106238883368201	331	TikTok		specialized individual	2025-07-15 08:56:33	342	16808	2261	9040	12126	2	4	1	0	0	0	0	0	1	0	0	0	0	0	0	0
https://www.douyin.com/video/7480834035913362707	332	TikTok		specialized individual	2025-03-14 18:00:00	45	46730	6094	102695	12798	1	5	1	0	1	0	0	0	1	0	0	0	0	1	0	0
https://www.douyin.com/video/7539507226617629952	333	TikTok		specialized individual	2025-08-17 18:58:43	129	3619	221	1826	2008	1	3	1	1	1	0	0	0	1	0	0	0	0	0	0	0
https://www.douyin.com/video/7257103779747646778	334	TikTok		Non-professional individuals	2023-07-18 18:29:43	98	31155	6959	33362	20262	0	4	0	0	0	1	0	0	0	0	0	0	0	0	0	0
https://www.douyin.com/video/7404879418037914934	335	TikTok		specialized individual	2024-08-19 23:54:11	126	9978	658	7023	7724	1	3	0	0	0	1	1	0	0	0	0	0	0	0	0	0
https://www.douyin.com/video/7440051962579537189	336	TikTok		specialized individual	2024-11-22 18:41:44	44	1928	599	3342	863	1	2	1	1	0	0	1	0	0	0	0	0	0	0	0	0
https://www.douyin.com/video/7445492584157367603	337	TikTok		specialized individual	2024-12-07 10:34:15	24	234	94	619	63	1	2	1	0	0	0	0	0	0	1	0	0	0	1	0	0
https://www.douyin.com/video/7525664786924915994	338	TikTok		Non-professional individuals	2025-07-11 11:43:02	19	958	3388	540	310	1	3	0	0	0	1	0	0	1	1	0	0	0	0	0	0
https://www.douyin.com/video/7545022316411047194	339	TikTok		specialized individual	2025-09-01 18:00:00	357	7601	32287	1264	1215	1	3	0	0	0	0	1	0	0	0	0	0	0	0	0	0
https://www.douyin.com/video/7549859495616236854	340	TikTok		specialized individual	2025-09-14 16:30:52	51	39283	2940	38844	29569	3	5	1	0	1	0	0	0	0	0	0	0	0	0	0	0
https://www.douyin.com/video/7497042586176523555	341	TikTok		Non-professional individuals	2025-04-25 08:34:25	99	101	82	32	31	0	1	0	0	0	1	0	0	0	0	0	0	0	0	0	0
https://www.douyin.com/video/7545103206708268346	342	TikTok		specialized individual	2025-09-01 20:53:59	182	1964	1122	2312	769	1	2	1	0	0	0	0	0	0	0	0	0	0	0	0	0
https://www.douyin.com/video/7544909752905813307	343	TikTok		Non-professional individuals	2025-09-01 08:23:18	138	4506	4707	3077	710	1	2	0	0	0	1	0	0	1	0	0	0	0	1	0	0
https://www.douyin.com/video/7498663517744418067	344	TikTok		specialized individual	2025-04-29 17:24:34	59	962	94	734	229	3	2	1	1	0	0	0	0	1	0	0	0	1	0	0	0
https://www.douyin.com/video/7526876861500411176	345	TikTok		specialized individual	2025-07-14 18:06:30	62	11211	1309	15054	8125	2	3	1	0	1	0	0	0	0	0	0	0	0	0	0	0
https://www.douyin.com/video/7533542213033954619	346	TikTok		specialized individual	2025-08-04 08:11:00	40	357	70	315	74	1	2	1	0	0	0	0	0	1	0	0	1	1	0	0	0
https://www.douyin.com/video/7491841507830385955	347	TikTok		specialized individual	2025-04-11 08:12:02	120	436	104	303	207	1	2	0	0	0	1	0	0	0	0	0	0	0	0	0	0
https://www.douyin.com/video/7535467929324866856	348	TikTok		specialized individual	2025-08-10 18:00:00	96	5106	983	2057	2902	1	3	1	0	1	0	0	0	0	1	0	0	0	0	0	0
https://www.douyin.com/video/7473445444513762598	349	TikTok		specialized individual	2025-02-20 18:25:32	147	1304	137	1255	818	1	3	1	0	0	0	0	0	1	0	0	0	0	0	0	0
https://www.douyin.com/video/7428016752673574144	350	TikTok		specialized individual	2024-10-21 08:19:18	40	150	30	53	28	1	2	0	0	0	0	1	0	0	0	0	0	0	0	0	0
https://www.douyin.com/video/7509488218925239579	351	TikTok		Non-professional individuals	2025-05-28 21:29:49	103	4755	4719	1510	1014	2	3	0	0	0	1	0	0	0	0	0	0	0	0	0	0
https://www.douyin.com/video/7218485148814298379	352	TikTok		specialized individual	2023-04-05 16:49:12	92	27430	6429	20700	12864	2	5	1	1	0	0	0	0	0	0	0	0	0	0	0	0
https://www.douyin.com/video/7537703413023345930	353	TikTok		specialized individual	2025-08-15 17:15:00	134	158	26	93	19	1	2	1	1	1	0	0	0	0	0	0	0	0	0	0	0
https://www.douyin.com/video/7515265326876003622	354	TikTok		specialized individual	2025-06-14 20:10:00	99	44	1	49	6	3	3	1	0	1	0	0	0	0	0	0	0	0	0	0	0
https://www.douyin.com/video/7526871832280960297	355	TikTok		specialized individual	2025-07-14 17:46:59	48	1255	342	1986	285	2	3	1	0	0	0	0	0	1	0	0	0	0	0	0	0
https://www.douyin.com/video/7437163871225318667	356	TikTok		Non-professional individuals	2024-11-14 23:54:49	28	4829	4862	6082	1049	1	2	0	0	0	1	0	0	1	0	1	0	0	0	0	0
https://www.douyin.com/video/7438908427398597900	357	TikTok		specialized individual	2024-11-19 16:44:19	115	7768	1029	12337	3095	2	3	1	1	0	0	0	0	1	0	0	1	0	1	0	0
https://www.douyin.com/video/7549037761852935451	358	TikTok		specialized individual	2025-09-13 17:00:00	220	4087	302	3629	5127	2	4	1	0	0	0	0	0	0	0	0	0	0	0	0	0
https://www.douyin.com/video/7549590412471749914	359	TikTok		specialized individual	2025-09-13 23:06:40	89	98	17	17	25	1	2	0	0	1	0	0	0	0	0	0	0	0	0	0	0
https://www.douyin.com/video/7213924061011840313	360	TikTok		specialized individual	2023-03-26 17:45:00	52	21440	7191	39663	7459	1	3	1	0	1	0	0	0	1	0	0	0	0	0	0	0
https://www.douyin.com/video/7538709310412672294	361	TikTok		Non-professional individuals	2025-08-15 15:22:25	81	427	197	108	178	1	1	0	0	0	1	1	0	0	0	0	0	0	0	0	0
https://www.douyin.com/video/7431055563192175882	362	TikTok		Non-professional individuals	2024-10-29 12:51:21	06	603	1113	418	148	1	1	0	0	0	1	0	0	1	0	0	0	0	0	0	0
https://www.douyin.com/video/7440280796654521641	363	TikTok		specialized individual	2024-11-24 20:35:00	58	6238	478	5715	4511	2	3	1	0	1	0	0	0	0	0	0	0	0	0	0	0
https://www.douyin.com/video/7438820805846388020	364	TikTok		specialized individual	2024-11-19 11:07:18	166	11447	961	14346	4953	1	4	0	0	1	0	0	0	1	0	0	0	0	0	0	0
https://www.douyin.com/video/7528352246904802599	365	TikTok		specialized individual	2025-07-18 17:31:43	209	9723	1429	7210	7272	1	4	1	0	1	0	1	0	1	1	0	0	0	0	0	0
https://www.douyin.com/video/7547368971519937801	366	TikTok		specialized individual	2025-09-07 23:26:43	415	281	33	90	71	2	3	1	0	1	0	0	0	0	0	0	0	0	0	0	0
https://www.douyin.com/video/7111898740851608868	367	TikTok		specialized individual	2022-06-22 11:19:39	35	35293	4307	54099	9931	1	3	0	0	1	0	0	0	0	0	0	0	0	0	0	0
https://www.douyin.com/video/7540764112956001576	368	TikTok		specialized individual	2025-08-21 07:00:00	474	2300	311	876	1024	2	3	1	0	1	0	0	0	1	0	1	1	0	0	0	0
https://www.douyin.com/video/7551340119219785017	369	TikTok		specialized individual	2025-09-18 18:15:00	138	381	13	243	232	2	2	1	0	1	0	0	0	1	0	0	0	0	0	0	0
https://www.douyin.com/video/7538694280278838554	370	TikTok		Non-professional individuals	2025-08-15 14:24:05	348	736	1249	535	193	1	2	0	0	0	1	1	0	0	0	0	0	0	0	0	0
https://www.douyin.com/video/7428165176555261184	371	TikTok		specialized individual	2024-10-21 17:54:49	52	8795	663	8744	2423	1	3	0	1	1	0	0	0	0	0	0	0	0	0	0	0
https://www.douyin.com/video/7451819593087208743	372	TikTok		specialized individual	2024-12-28 17:00:00	124	511	37	279	331	1	2	0	0	1	0	0	0	0	0	0	0	0	0	0	0
https://www.douyin.com/video/7472670990657490211	373	TikTok		specialized individual	2025-02-18 16:23:23	80	2917	403	2196	1965	1	3	0	1	1	0	0	0	0	0	0	0	0	0	0	0
https://www.douyin.com/video/7462424869074996506	374	TikTok		specialized individual	2025-01-22 17:55:00	57	16924	6284	22406	8452	2	4	1	0	0	0	0	0	1	0	0	0	0	0	0	0
https://www.douyin.com/video/7470730900519521573	375	TikTok		specialized individual	2025-02-14 10:55:00	620	3426	663	1931	1263	3	3	1	0	1	0	0	0	1	0	1	0	0	0	0	0
https://www.douyin.com/video/7552115416546987304	376	TikTok		specialized individual	2025-09-20 18:24:57	133	2384	120	492	1058	2	3	0	0	1	0	0	0	1	0	0	0	0	0	0	0
https://www.douyin.com/video/7385168341477969191	377	TikTok	Non-professional institutions		2024-06-27 21:05:36	39	15451	3240	26338	2701	1	3	0	1	0	0	0	0	0	0	0	0	0	0	0	0
https://www.douyin.com/video/7491138096071773481	378	TikTok		specialized individual	2025-04-09 10:42:15	77	8618	1377	13876	8322	1	4	0	1	1	0	0	0	0	0	0	0	0	0	0	0
https://www.douyin.com/video/7518561340949073189	379	TikTok		specialized individual	2025-06-22 08:20:23	154	9874	4146	9281	5470	2	4	1	1	0	0	0	0	1	0	0	0	0	0	0	0
https://www.douyin.com/video/7343527250765188403	380	TikTok		specialized individual	2024-03-07 17:58:00	60	32174	1973	30592	18780	3	3	1	1	0	0	0	0	0	0	0	0	0	0	0	0
https://www.douyin.com/video/7548129720693542153	381	TikTok		specialized individual	2025-09-10 00:39:10	596	47	9	13	7	1	1	0	0	1	0	0	0	0	0	0	0	0	0	0	0
https://www.douyin.com/video/7453770066862132491	382	TikTok		specialized individual	2024-12-29 17:55:16	92	7919	1383	7237	5152	2	4	1	1	0	0	0	0	0	0	0	0	0	0	0	0
https://www.douyin.com/video/7540285149893201211	383	TikTok		specialized individual	2025-08-19 21:17:26	161	191	15	103	27	2	2	0	0	1	0	0	0	0	0	0	0	0	0	0	0
https://www.douyin.com/video/7505795061058899240	384	TikTok		Non-professional individuals	2025-05-18 22:38:28	63	3269	4724	2419	478	0	2	0	0	0	1	0	0	1	0	0	0	0	0	0	0
https://www.douyin.com/video/7553198526147235129	385	TikTok		specialized individual	2025-09-23 16:27:56	83	28	2	5	6	1	3	1	0	0	0	0	0	1	1	0	0	0	0	0	0
https://www.douyin.com/video/7340214077664267561	386	TikTok		specialized individual	2024-02-27 17:39:41	148	1155	247	845	488	1	3	0	0	1	0	0	0	0	0	0	0	0	0	0	0
https://www.douyin.com/video/7549740201952038184	387	TikTok		Non-professional individuals	2025-09-14 08:47:58	100	732	809	347	240	0	1	0	0	0	1	0	0	0	0	0	0	0	0	0	0
https://www.douyin.com/video/7519733867457170738	388	TikTok		specialized individual	2025-06-27 14:10:00	72	65	5	22	20	1	2	0	0	1	0	0	0	0	0	0	0	0	0	0	0
https://www.douyin.com/video/7548071926083456314	389	TikTok		specialized individual	2025-09-09 20:54:07	248	145	21	43	69	4	1	1	0	1	0	0	0	1	0	0	0	0	0	0	0
https://www.douyin.com/video/7537645096931052842	390	TikTok		Non-professional individuals	2025-08-12 18:32:48	292	50	26	10	3	0	1	0	0	0	1	0	0	1	0	0	0	0	0	0	0
https://www.douyin.com/video/7519426252579589436	391	TikTok		specialized individual	2025-06-24 16:14:17	273	15490	886	7395	6042	1	4	0	0	1	0	0	0	1	1	0	0	0	0	0	0
https://www.douyin.com/video/7540156915880299802	392	TikTok		specialized individual	2025-08-19 13:00:04	558	2036	113	589	1014	3	3	1	0	1	0	0	0	1	0	0	0	0	0	0	0
https://www.douyin.com/video/7536554268587085090	393	TikTok		Non-professional individuals	2025-08-09 19:59:46	139	1326	191	1203	331	0	2	0	0	0	1	1	0	0	0	0	0	0	0	0	0
https://www.douyin.com/video/7066074139714424095	394	TikTok		Non-professional individuals	2022-02-18 23:38:29	194	641	202	131	74	0	1	0	0	0	1	0	0	0	0	0	0	0	0	0	0
https://www.douyin.com/video/7548732881397353762	395	TikTok		specialized individual	2025-09-11 18:00:00	131	816	60	401	362	2	2	1	0	0	0	0	0	0	1	0	0	0	0	0	0
https://www.douyin.com/video/7529898545560128828	396	TikTok	Non-professional institutions		2025-07-22 21:32:08	154	11367	3486	18245	2307	1	3	0	0	0	1	1	0	0	0	0	0	0	0	0	0
https://www.douyin.com/video/7309259167406116137	397	TikTok		specialized individual	2023-12-06 07:39:00	566	4441	546	1832	1662	3	5	1	0	1	0	0	0	1	0	1	0	1	0	0	1
https://www.douyin.com/video/7548780901371514162	398	TikTok	Non-professional institutions		2025-09-11 18:45:24	60	18594	1707	20890	2612	2	5	0	0	1	0	0	0	0	0	0	0	0	0	0	0
https://www.douyin.com/video/7454135752335609145	399	TikTok		Non-professional individuals	2024-12-30 17:34:02	277	29711	6867	14722	5579	1	4	0	0	0	1	1	0	0	0	0	0	0	0	0	0
https://www.douyin.com/video/7484991864836263202	400	TikTok		specialized individual	2025-03-23 21:11:24	71	2211	679	1608	1090	1	3	0	0	0	1	0	0	1	0	0	0	0	0	0	0
https://www.douyin.com/video/7454496390673157427	401	TikTok		specialized individual	2025-01-01 17:40:00	60	499	19	303	123	1	2	0	0	1	0	0	0	1	0	0	0	0	0	0	0
https://www.douyin.com/video/7541341494624898361	402	TikTok		specialized individual	2025-08-22 17:36:37	365	186	25	53	68	2	3	1	0	0	0	0	0	1	1	0	0	0	1	0	0
https://www.douyin.com/video/7542829178069486883	403	TikTok		specialized individual	2025-08-26 17:49:35	126	3155	469	1493	1277	3	3	0	0	1	0	0	0	0	0	0	0	0	0	0	0
https://www.douyin.com/video/7544976805645995298	404	TikTok		Non-professional individuals	2025-09-01 12:43:32	112	33	5	8	7	2	1	0	1	0	0	0	0	0	0	0	0	0	0	0	0
https://www.douyin.com/video/7384451023630322995	405	TikTok		specialized individual	2024-06-25 22:41:33	123	6823	1496	6911	2181	3	3	1	0	1	0	0	0	0	0	0	0	0	0	0	0
https://www.douyin.com/video/7323477381778345231	406	TikTok		specialized individual	2024-01-13 15:12:44	60	3745	1662	16489	1465	3	3	1	0	0	0	0	0	1	0	0	0	0	0	0	0
https://www.douyin.com/video/7117940963468791048	407	TikTok		specialized individual	2022-07-10 17:10:00	49	19036	2476	28148	7033	3	4	1	1	0	0	0	1	0	0	0	0	0	0	0	0
https://www.douyin.com/video/7072670076213726472	408	TikTok		specialized individual	2022-03-08 18:12:19	28	92072	9082	74317	15520	1	3	0	1	0	0	0	0	0	0	0	0	0	0	0	0
https://www.douyin.com/video/7551709813895220495	409	TikTok		specialized individual	2025-09-19 16:21:07	139	55	0	4	12	2	4	1	0	1	0	0	1	1	1	0	1	0	0	0	0
https://www.douyin.com/video/7402116728618077474	410	TikTok		Non-professional individuals	2024-08-12 13:13:39	89	245	165	34	33	1	1	0	0	0	1	0	0	0	0	0	0	0	0	0	0
https://www.douyin.com/video/7510021128540572987	411	TikTok		Non-professional individuals	2025-05-30 07:57:39	60	566	280	361	84	1	1	0	0	0	1	0	0	0	0	0	0	0	0	0	0
https://www.douyin.com/video/7533089282941816098	412	TikTok		specialized individual	2025-07-31 18:00:00	110	69212	9804	74758	30214	4	5	1	0	0	0	0	0	0	0	0	0	0	0	0	0
https://www.douyin.com/video/7549189845365968187	413	TikTok		specialized individual	2025-09-12 21:12:13	48	7410	1824	3784	3550	3	4	1	0	0	0	0	0	0	0	0	0	0	0	0	0
https://www.douyin.com/video/7520513449386921250	414	TikTok		specialized individual	2025-06-27 14:33:19	649	14938	1165	9459	9981	3	5	1	0	1	0	0	1	1	1	0	1	1	0	0	0
https://www.douyin.com/video/7503767230501375270	415	TikTok	Non-professional institutions		2025-05-13 11:31:03	119	5654	688	3513	1094	1	3	0	1	0	0	0	0	0	0	0	0	0	0	0	0
https://www.douyin.com/video/7476384880889187647	416	TikTok		specialized individual	2025-03-01 11:28:00	90	5948	1098	4212	2378	2	3	0	0	1	0	0	0	1	0	0	0	0	0	0	0
https://www.douyin.com/video/7369976006309891355	417	TikTok		specialized individual	2024-05-18 07:30:01	74	2640	786	2813	793	2	2	0	0	1	0	0	0	1	0	0	0	1	0	0	0
https://www.douyin.com/video/7551344052659277115	418	TikTok		specialized individual	2025-09-18 16:31:39	32	771	343	296	279	3	2	1	0	1	0	0	0	0	0	0	0	0	0	0	0
https://www.douyin.com/video/7438146579795594515	419	TikTok		specialized individual	2024-11-17 15:27:54	52	83	27	174	41	1	2	0	1	0	0	0	0	1	1	0	0	0	0	0	0
https://www.douyin.com/video/7345287493203348736	420	TikTok	Non-professional institutions		2024-03-12 09:47:28	241	31109	16884	60068	6078	1	4	0	1	1	0	0	1	1	0	0	0	1	0	0	0
https://www.douyin.com/video/7548738423087959322	421	TikTok	Non-professional institutions		2025-09-11 16:00:28	147	879	732	4785	156	1	2	0	1	0	0	0	1	1	1	0	0	0	0	0	0
https://www.douyin.com/video/7484461838382435599	422	TikTok		specialized individual	2025-03-23 19:55:00	58	8255	674	7153	5784	2	3	1	0	0	0	0	0	0	0	0	0	0	0	0	0
https://www.douyin.com/video/7540610361907006778	423	TikTok		specialized individual	2025-08-20 18:19:27	118	13761	1041	9938	9682	3	4	1	0	1	0	0	0	1	0	0	0	0	0	0	0
https://www.douyin.com/video/7538719496018840875	424	TikTok		specialized individual	2025-08-15 16:01:55	167	51	6	2	5	2	2	1	0	1	0	0	0	1	0	0	1	0	0	0	0
https://www.douyin.com/video/7477098457379917107	425	TikTok		specialized individual	2025-03-02 14:41:08	499	33	4	16	20	4	4	1	0	0	0	0	0	1	0	0	1	1	0	0	0
https://www.douyin.com/video/7343131528848887051	426	TikTok	Non-professional institutions		2024-03-06 14:20:57	23	3027	510	3073	496	2	3	1	0	0	0	0	0	0	0	0	0	0	0	0	0
https://www.douyin.com/video/7444768699040435491	427	TikTok	Non-professional institutions		2024-12-05 11:47:06	22	32201	3959	44035	7597	0	4	0	0	0	0	0	0	0	0	0	0	0	0	0	0
https://www.douyin.com/video/7501185838081641786	428	TikTok		specialized individual	2025-05-06 12:32:11	58	333	111	196	74	1	2	1	0	0	0	1	0	0	0	0	0	0	0	0	0
https://www.douyin.com/video/7552179265439124786	429	TikTok		specialized individual	2025-09-23 11:28:00	50	61	5	13	7	2	2	1	0	0	0	0	0	0	0	0	0	0	0	0	0
https://www.douyin.com/video/7548502908213382458	430	TikTok		specialized individual	2025-09-11 00:46:40	628	31	16	13	11	2	1	0	0	0	1	0	0	0	0	0	0	0	0	0	0
https://www.douyin.com/video/7543561432790551858	431	TikTok		specialized individual	2025-08-28 17:11:07	153	45489	2519	41565	30856	3	5	1	0	0	0	0	0	0	0	0	0	0	0	0	0
https://www.douyin.com/video/7533780987211566390	432	TikTok		Non-professional individuals	2025-08-02 08:38:04	150	39	57	14	7	1	1	0	0	0	1	0	0	1	1	0	0	0	0	0	0
https://www.douyin.com/video/7519082104605429026	433	TikTok		specialized individual	2025-06-23 17:59:10	66	292	57	218	61	1	2	1	1	0	0	0	1	1	1	0	0	0	0	0	0
https://www.douyin.com/video/7483827245627264297	434	TikTok		specialized individual	2025-03-20 17:55:28	70	2389	186	1291	1139	2	3	1	0	0	0	0	0	0	0	0	0	0	0	0	0
https://www.douyin.com/video/7345871261190475043	435	TikTok		Non-professional individuals	2024-03-13 23:32:42	115	21	9	10	2	2	1	0	0	0	1	0	0	1	0	0	0	0	0	0	0
https://www.douyin.com/video/7527992607781342524	436	TikTok		specialized individual	2025-07-17 18:16:09	93	863	123	391	377	2	2	0	0	1	0	0	1	0	0	0	0	0	0	0	0
https://www.douyin.com/video/7127234596386786568	437	TikTok		specialized individual	2022-08-03 19:10:00	44	3276	319	2155	1459	1	3	0	0	1	0	1	0	0	0	0	0	0	0	0	0
https://www.douyin.com/video/7477868867147074856	438	TikTok		specialized individual	2025-03-04 16:30:54	118	3188	114	778	1195	3	3	1	1	0	0	0	1	1	1	0	0	0	0	0	0
https://www.douyin.com/video/7413800228190489919	439	TikTok		Non-professional individuals	2024-09-13 00:51:29	193	1174	310	723	150	1	3	0	0	0	1	0	0	1	0	0	0	1	0	0	0
https://www.douyin.com/video/7330073685463715135	440	TikTok		specialized individual	2024-01-31 19:55:00	83	35384	1066	17134	29462	1	2	0	0	1	0	0	0	0	0	0	0	0	0	0	0
https://www.douyin.com/video/7073318165341588767	441	TikTok		specialized individual	2022-03-10 12:07:03	153	1766	214	1912	316	2	3	0	1	0	0	0	0	0	0	0	0	0	1	0	0
https://www.douyin.com/video/7550296043112664380	442	TikTok		Non-professional individuals	2025-09-15 20:44:50	138	164	325	235	22	1	1	0	0	0	1	0	0	1	0	0	0	0	0	0	0
https://www.douyin.com/video/7409886570544631090	443	TikTok		specialized individual	2024-09-02 11:44:37	293	123	8	48	29	2	3	1	0	1	0	0	0	1	1	0	0	0	0	0	0
https://www.douyin.com/video/7501378562185202998	444	TikTok		Non-professional individuals	2025-05-07 01:00:54	561	80	50	32	25	0	1	0	0	0	1	0	0	0	0	0	0	0	0	0	0
https://www.douyin.com/video/7467880792572693786	445	TikTok		specialized individual	2025-02-05 18:32:10	501	24	1	3	12	2	4	1	0	1	0	0	0	1	1	0	1	0	1	0	0
https://www.douyin.com/video/7538056295120964879	446	TikTok		Non-professional individuals	2025-08-13 21:08:24	192	590	418	319	107	1	2	0	0	0	1	1	0	0	0	0	0	0	0	0	0
https://www.douyin.com/video/7500411511110700351	447	TikTok		specialized individual	2025-05-04 10:30:04	132	26	3	11	8	3	4	1	0	0	0	0	0	0	1	0	1	0	0	0	0
https://www.douyin.com/video/7332406304549375272	448	TikTok		specialized individual	2024-02-06 16:42:47	67	128	14	58	20	3	3	0	0	0	0	0	0	1	1	0	0	0	0	0	0
https://www.douyin.com/video/7412934143245405451	449	TikTok		Non-professional individuals	2024-09-10 16:50:40	112	12166	2247	4155	1634	0	1	0	0	0	1	0	0	0	0	0	0	0	0	0	0
https://www.douyin.com/video/7529353307564117298	450	TikTok		Non-professional individuals	2025-07-21 10:16:22	132	50	19	4	12	2	1	0	1	0	0	0	0	0	0	0	0	0	0	0	0
https://www.douyin.com/video/7514986961115843881	451	TikTok		specialized individual	2025-06-12 17:08:06	87	1395	176	750	538	2	3	1	0	1	0	0	0	1	0	0	0	0	0	0	0
https://www.douyin.com/video/7461985938126736700	452	TikTok		specialized individual	2025-01-20 21:16:43	315	237	28	37	46	2	3	0	1	0	0	0	0	1	0	0	0	0	0	0	0
https://www.douyin.com/video/7449329594714426664	453	TikTok		Non-professional individuals	2024-12-17 18:43:47	158	1125	1558	542	234	0	2	0	0	0	1	0	0	1	0	0	0	0	0	0	0
https://www.douyin.com/video/7451807732295912767	454	TikTok		specialized individual	2024-12-27 17:00:00	144	309	15	230	165	2	2	0	0	1	0	0	0	0	0	0	0	0	0	0	0
https://www.douyin.com/video/7346411746535476517	455	TikTok		specialized individual	2024-03-15 10:29:46	140	147	20	68	20	2	2	1	0	0	0	0	0	1	1	0	0	0	0	0	0
https://www.douyin.com/video/7501635236762078491	456	TikTok		specialized individual	2025-05-08 08:56:00	40	30563	3553	32531	12917	2	2	1	0	1	0	0	0	0	0	0	0	0	0	0	0
https://www.douyin.com/video/7328760271294500111	457	TikTok		specialized individual	2024-01-27 20:53:30	75	6458	441	2569	3211	1	3	0	1	0	0	0	0	1	0	0	0	0	0	0	0
https://www.douyin.com/video/7351727647749065994	458	TikTok		specialized individual	2024-03-30 08:20:00	33	7196	1862	12559	1627	1	3	0	0	0	1	1	1	0	0	0	0	0	0	0	0
https://www.douyin.com/video/7545681664341560617	459	TikTok		specialized individual	2025-09-04 18:00:00	157	11418	2279	10444	7610	2	4	1	0	1	0	0	0	0	0	0	0	0	0	0	0
https://www.douyin.com/video/7550239553391447347	460	TikTok		specialized individual	2025-09-15 20:00:00	104	71	5	15	36	2	1	1	0	1	0	0	0	1	1	0	1	0	0	0	0
https://www.douyin.com/video/7542861685510524175	461	TikTok		specialized individual	2025-08-26 19:56:04	98	32	1	5	4	1	1	1	0	1	0	0	0	1	1	0	0	0	0	0	0
https://www.douyin.com/video/7522406124155424052	462	TikTok		specialized individual	2025-07-02 16:57:47	47	3738	560	3442	1406	2	3	1	0	1	0	0	1	0	0	0	0	0	0	0	0
https://www.xiaohongshu.com/explore/68c163b2000000001c035742?xsec_token=AB4msWfs4sR97MWoZkzq0raYt7LgTxE_Z2HxXNazWKP9k=&xsec_source=pc_search	463	Rednote		specialized individual	2025-09-17 23:29:55	1458	9754	1710	5209	3841	3	5	1	1	0	0	0	0	1	1	0	1	0	0	0	0
https://www.xiaohongshu.com/explore/68c3eafe000000001d037c62?xsec_token=ABDD8U-rMfj6BrVoAJxvJ0LAv6nCej57UqMTNpGjtRk4Q=&xsec_source=pc_search	464	Rednote		specialized individual	2025-09-13	109	202	136	428	56	1	2	0	0	0	0	0	0	1	0	0	0	0	0	0	0
https://www.xiaohongshu.com/explore/68cd1d88000000001201523a?xsec_token=ABTWYZcObm5CK5pt3LIYNgllzANqhFF6-yDdlHPvwMadI=&xsec_source=pc_search	465	Rednote		specialized individual	2025-09-19 23:29:55	118	8	6	12	4	2	3	0	0	1	0	0	1	0	1	0	0	0	0	0	0
https://www.xiaohongshu.com/explore/687a342b0000000024009d76?xsec_token=ABkGGe_Rlsm9nJuX7dBsllJYLaUrkofrY-nWR0ubDGwNM=&xsec_source=pc_search	466	Rednote		specialized individual	2025-07-18	53	119	10	106	30	2	3	1	0	1	0	0	0	1	0	0	0	0	0	0	0
https://www.xiaohongshu.com/explore/6808ba8c000000000d014b5b?xsec_token=AB_bXszo0GR46fLjYgvpm6yEoM_pmqxUKhzkL984Ba3SU=&xsec_source=pc_search	467	Rednote		specialized individual	2025-04-23	58	3652	757	5513	1252	2	3	1	0	0	0	0	0	1	0	0	0	0	0	0	0
https://www.xiaohongshu.com/explore/68c927d0000000001201dbb9?xsec_token=ABR_S4YmS7AhI9sObOeXcLNdjSBDK472jMQ0WE8mL-Hk4=&xsec_source=pc_search	468	Rednote		specialized individual	2025-09-16	34	260	99	139	130	2	2	1	0	0	0	0	0	0	0	0	0	0	0	0	0
https://www.xiaohongshu.com/explore/68c165bd000000001c036338?xsec_token=AB4msWfs4sR97MWoZkzq0raa3vsurWZVicyDG8L2rHl00=&xsec_source=pc_search	469	Rednote		Non-professional individuals	2025-09-10	5	127	22	72	21	1	2	0	1	0	0	0	0	1	1	0	0	0	0	0	0
https://www.xiaohongshu.com/explore/654caec2000000003103e266?xsec_token=ABugKGcMuovifVtMVX5btkwW5ImCVOFD5y2d4uGZ_iFfA=&xsec_source=pc_search	470	Rednote		specialized individual	2023-11-09	56	1535	437	1920	607	3	3	1	1	1	0	0	0	1	0	0	0	0	0	0	0
https://www.xiaohongshu.com/explore/66587743000000001303d149?xsec_token=ABVoC0kZ4qA01uatjLXrSJeu5IJv69g-PIPPM0iz8yWDM=&xsec_source=pc_search	471	Rednote		specialized individual	2024-05-30	212	197	27	658	111	3	2	1	0	0	0	0	0	0	1	0	0	0	0	0	0
https://www.xiaohongshu.com/explore/6657147600000000150115c3?xsec_token=AByx69wdfgDy7vpg0zgq_WtGZ3zWudT_6B1C3p0ykMTiU=&xsec_source=pc_search	472	Rednote		specialized individual	2024-05-29	46	262	38	577	77	3	3	1	0	0	0	0	0	0	1	0	0	0	0	0	0
https://www.xiaohongshu.com/explore/66a730bc0000000027012c84?xsec_token=ABYEXEUQNw7qrzEBuiIAhq-PnPTQBXQfuAC-rpKP_l_x0=&xsec_source=pc_search	473	Rednote		specialized individual	2024-07-31	35	12749	664	8799	9658	1	4	0	0	1	0	0	0	0	0	0	0	0	0	0	0
https://www.xiaohongshu.com/explore/657564f800000000380365b7?xsec_token=ABzqkCO1Vb6Ne9YqEqkLi_2jXlNEnVvFZNeb4HMZGAydQ=&xsec_source=pc_search	474	Rednote	professional institutions		2024-10-23	240	12956	932	6500	12781	1	3	0	0	1	0	0	0	0	0	0	0	0	0	0	0
https://www.xiaohongshu.com/explore/68528e4600000000100250e5?xsec_token=ABLWDTowt6yQlCeupLUQV7gdrHNeRmfRML_stG7G6gc7c=&xsec_source=pc_search	475	Rednote		specialized individual	2025-06-19	126	703	222	466	300	2	2	0	0	1	0	0	0	0	0	0	0	0	0	0	0
https://www.xiaohongshu.com/explore/68c15132000000001c033c60?xsec_token=AB4msWfs4sR97MWoZkzq0raWA5L3FWiuoje4lQav_08OQ=&xsec_source=pc_search	476	Rednote		specialized individual	2025-09-10	102	21	14	8	4	2	2	1	0	1	0	0	0	1	0	0	0	1	1	0	0
https://www.xiaohongshu.com/explore/6897551d000000000303094d?xsec_token=ABBEj6IsK8wiIjj6ThOSLtG8pTulH2qEJJOmvKbhewe70=&xsec_source=pc_search	477	Rednote		specialized individual	2025-08-10	112	1802	676	1707	693	3	3	1	0	0	0	0	1	0	0	0	0	0	0	0	0
https://www.xiaohongshu.com/explore/68b7a70e000000001d02e2b2?xsec_token=ABxJy36finGkFqcfU2PA_0UQWbtla8D0oizBpVEB3CnnQ=&xsec_source=pc_search	478	Rednote		specialized individual	2025-09-05	237	66	19	93	49	1	3	1	0	0	0	1	0	0	0	0	0	0	0	0	0
https://www.xiaohongshu.com/explore/68c7a9e6000000001c009f50?xsec_token=ABmdlS45XsuMaqks3c_sKtFc0r3ok0gKG21F5UFepwMbI=&xsec_source=pc_search	479	Rednote		specialized individual	2025-09-17 23:29:58	119	1669	85	2902	3631	1	2	1	0	0	0	1	0	0	0	0	0	0	0	0	0
https://www.xiaohongshu.com/explore/688c8cfa0000000023024e60?xsec_token=ABkW5q_3pybDhFXQpC9btCDl8vXI4AQCeYFvdBADsDz5g=&xsec_source=pc_search	480	Rednote		specialized individual	2025-08-02	115	60	32	11	13	2	3	1	0	1	0	0	0	0	1	0	0	0	1	0	0
https://www.xiaohongshu.com/explore/687595f600000000240099b6?xsec_token=ABwF06OJ1ckBWecySLBlB8Lf3BjIs6By7F1fgOoZ8n6as=&xsec_source=pc_search	481	Rednote		specialized individual	2025-07-15	123	727	112	374	335	4	1	1	0	1	0	0	0	0	0	0	0	0	0	0	0
https://www.xiaohongshu.com/explore/685a55930000000017035690?xsec_token=ABvQVGU0-YfyIJ2BLOTgbIhkBus82WjTVbNUs5opIDaC8=&xsec_source=pc_search	482	Rednote		specialized individual	2025-06-24	53	470	80	481	307	2	3	0	0	1	0	0	0	1	0	0	0	0	0	0	0
https://www.xiaohongshu.com/explore/6892e88f0000000003030b06?xsec_token=ABAKLKpDNXWHVpSxlgRTHyJ9sQe6DU3DBcMVhxPYjhLlw=&xsec_source=pc_search	483	Rednote		specialized individual	2025-08-06	104	40	2	6	10	2	1	1	0	1	1	0	0	1	1	0	0	1	0	0	0
https://www.xiaohongshu.com/explore/67ea3e56000000000b01f60c?xsec_token=ABBbvX1af8B_P96YWhxExYyC7MBJTUACMuIRE_NRVJ-Ro=&xsec_source=pc_search	484	Rednote		specialized individual	2025-03-31	132	3144	305	1326	2232	2	3	1	0	1	0	0	0	1	0	0	0	0	0	0	0
https://www.xiaohongshu.com/explore/68a73273000000001d0106a1?xsec_token=ABo12VdTTJezsrYrhn0G6iOMN4AE6UL67uqBOsW-3HhGI=&xsec_source=pc_search	485	Rednote		specialized individual	2025-08-21	28	405	147	139	341	2	2	0	0	1	0	0	0	0	0	0	0	0	0	0	0
https://www.xiaohongshu.com/explore/661239ef0000000004019012?xsec_token=ABg7qeJL3wbIu7ZYlKzZpy5Fps040qzWfGYd5T22fWi0o=&xsec_source=pc_search	486	Rednote		specialized individual	2024-04-07	25	896	521	964	362	2	3	1	0	1	0	0	0	0	0	0	0	0	0	0	0
https://www.xiaohongshu.com/explore/66d51447000000001d018233?xsec_token=ABWVBRe48yrcoZdco2Ow4PHntyekeHZbymjFtQySuNvCo=&xsec_source=pc_search	487	Rednote		specialized individual	2024-09-08	50	2005	279	2051	1027	3	3	0	0	1	0	0	0	1	1	0	0	0	0	0	0
https://www.xiaohongshu.com/explore/65f01df30000000014006af7?xsec_token=ABLceML5BMhrcU2Py6pLGkkh4Op8Im3jnHx86t3d91wLw=&xsec_source=pc_search	488	Rednote		specialized individual	2024-03-12	50	100	56	130	24	1	2	1	0	0	0	0	1	0	0	0	0	0	0	0	0
https://www.xiaohongshu.com/explore/67e67ab6000000001c03f047?xsec_token=ABgI1qRVrdzPLEnvqj_F3vEFzTRIanKU-NAs5QgkKzdHo=&xsec_source=pc_search	489	Rednote		specialized individual	2025-03-31	238	601	107	810	448	2	3	0	0	1	0	0	0	1	0	0	0	0	0	0	0
https://www.xiaohongshu.com/explore/688a062b0000000022020ed4?xsec_token=ABQIb2Z4_x98HnensRpU89elEh0aToyzVBpCxgzLlfZN8=&xsec_source=pc_search	490	Rednote		Non-professional individuals	2025-07-30	129	7	0	0	4	1	2	0	0	0	0	1	0	0	0	0	0	0	0	0	0
https://www.xiaohongshu.com/explore/67be755c000000002900f4d8?xsec_token=ABv5s7i6b2czJlVjhc6OYjSLk60LbhTOk1nehtG7_jD1M=&xsec_source=pc_search	491	Rednote		specialized individual	2025-02-26	111	152	27	59	48	2	2	1	0	0	0	0	0	0	0	0	0	0	0	0	0
https://www.xiaohongshu.com/explore/68352fcf000000002102dd1d?xsec_token=ABu4FmZMfzTylMSz16qdSY5H6kihTrDc8lo6zDQgJcGuQ=&xsec_source=pc_search	492	Rednote		specialized individual	2025-05-28	204	161	20	70	76	1	2	1	0	0	1	0	0	0	0	0	0	0	0	0	0
https://www.xiaohongshu.com/explore/68bc4782000000001d00d3f7?xsec_token=ABnwfAg5Dbe8h3qpSm8MTAObg6VzEnjFuplDb7m6ehCuQ=&xsec_source=pc_search	493	Rednote		specialized individual	2025-09-07	250	162	28	77	101	2	2	1	0	1	0	0	0	0	1	0	0	0	0	0	0
https://www.xiaohongshu.com/explore/66027db3000000001203c8ed?xsec_token=ABetceUriauphxZwQKO4g6MYj6xsHFkZoiIBdYNJ4NF4Q=&xsec_source=pc_search	494	Rednote		specialized individual	2024-03-31	23	600	189	1585	297	1	2	0	0	1	0	0	0	0	1	0	0	0	0	0	0
https://www.xiaohongshu.com/explore/687778a300000000130110d5?xsec_token=ABEb1we3wZ7HZI-_xiKZGeK86n_KEHLGBcesL_U4QSNqU=&xsec_source=pc_search	495	Rednote		specialized individual	2025-07-16	56	529	154	90	50	1	2	0	0	1	0	0	0	0	0	0	0	0	0	0	0
https://www.xiaohongshu.com/explore/68bd718b000000001c00eebd?xsec_token=ABsFmXQd4nQLliqTQoECnO1f33gALAn1v2sl2OcGwPOh0=&xsec_source=pc_search	496	Rednote		Non-professional individuals	2025-09-07	326	4	1	0	3	2	1	1	0	0	0	0	0	0	0	0	0	0	0	0	0
https://www.xiaohongshu.com/explore/669a27190000000003025df0?xsec_token=ABCCUqQXoOofwgGewt91MxD1BclOC0M2yRSunhOFk6XSA=&xsec_source=pc_search	497	Rednote		specialized individual	2024-07-19	58	39	2	52	19	3	2	1	0	0	0	0	0	0	1	0	0	0	0	0	0
https://www.xiaohongshu.com/explore/66bf169e000000001e01d46a?xsec_token=ABJVFk4yXSwtfygh2Xm-5Of32hm0QHdanm4Vg5MI0lK5s=&xsec_source=pc_search	498	Rednote		specialized individual	2024-08-19	22	263	86	315	90	1	3	0	0	1	0	0	0	0	0	0	0	0	0	0	0
https://www.xiaohongshu.com/explore/68b55e39000000001d00ad31?xsec_token=ABGNQqPcHtlbxPoBAfy66CefLfZfJGuojWsW7BCQ3Oaig=&xsec_source=pc_search	499	Rednote		specialized individual	2025-09-01	37	11	1	0	2	2	1	1	0	0	0	0	0	0	0	0	0	0	0	0	0
https://www.xiaohongshu.com/explore/6855100b000000000b02da90?xsec_token=ABciz_xT2H5_xNysDtrJFV5o0fPcW4MfQBareljRS2XIo=&xsec_source=pc_search	500	Rednote		specialized individual	2025-06-20	446	15	5	3	9	2	3	0	0	1	0	0	0	0	1	0	0	0	0	0	0
https://www.xiaohongshu.com/explore/6810269f000000002202f80c?xsec_token=ABviGwVyFowG_rqWVomtjW520HJseyL83JvrRSio41HjI=&xsec_source=pc_search	501	Rednote		specialized individual	2025-04-29	21	80	18	33	30	1	2	1	0	1	0	0	0	0	0	0	0	1	0	0	0
https://www.xiaohongshu.com/explore/6886ee350000000017035fb9?xsec_token=ABnYeZIKc4NXflibqbDH5RbNCgK3em7Lrt9ZBkYhstegQ=&xsec_source=pc_search	502	Rednote		specialized individual	2025-07-28	115	256	9	76	157	1	2	0	0	1	0	0	0	0	0	0	0	0	0	0	0
https://www.xiaohongshu.com/explore/686623380000000012020927?xsec_token=ABeSYDX6aiDGuH-_ruFo5lFiyz9uU0wB7HUdWIL70PC4k=&xsec_source=pc_search	503	Rednote		specialized individual	2025-07-15	143	45	2	37	11	1	2	1	0	1	0	0	0	1	0	0	0	0	0	0	0
https://www.xiaohongshu.com/explore/689ac114000000000403ee24?xsec_token=ABCXwyF-6VGSp-RICZ3c36tYssMJEYAQxhK91qwWnErcs=&xsec_source=pc_search	504	Rednote		specialized individual	2025-08-12	202	668	202	669	443	2	2	1	0	1	0	0	0	0	0	0	0	0	0	0	0
https://www.xiaohongshu.com/explore/67186bc30000000026037284?xsec_token=ABvkzUKfvshcYBxrtmNZmi3hkO_B7NCzwPPdVDPfg4g2U=&xsec_source=pc_search	505	Rednote	professional institutions		2024-10-23	51	129	60	177	53	1	2	0	0	1	0	0	0	0	0	0	0	0	0	0	0
https://www.xiaohongshu.com/explore/67d17e1d000000002802a57b?xsec_token=ABncTehbKrhCychhPvQiTmd_6lxZFAU4ZyXOIRwb08W8A=&xsec_source=pc_search	506	Rednote		specialized individual	2025-03-12	158	55	7	17	14	1	3	0	1	0	0	0	0	0	0	0	0	0	0	0	0
https://www.xiaohongshu.com/explore/67ff736e000000001c0174ad?xsec_token=ABlWd6Ky1KCEqfHz29Vbe7XN9XOZFajtE-RK0RoJg3mM4=&xsec_source=pc_search	507	Rednote		specialized individual	2025-04-17	33	1790	167	1349	949	2	2	1	0	1	0	0	0	0	0	0	0	0	0	0	0
https://www.xiaohongshu.com/explore/667a7c1b000000001e010df1?xsec_token=ABQg8LrqTV5QbQMefHxu00_J_T7EMof3M8NvHzVOt0QmU=&xsec_source=pc_search	508	Rednote		specialized individual	2024-06-25	158	1096	240	702	534	1	2	1	0	1	0	0	0	0	0	0	0	0	0	0	0
https://www.xiaohongshu.com/explore/679e3356000000001701c94c?xsec_token=AB_YrRpalr552fGXU4pHdvXspFXIjkaSminA2k7oDjDC0=&xsec_source=pc_search	509	Rednote		specialized individual	2025-02-07	29	78	27	117	15	2	2	1	0	1	0	0	0	0	0	0	0	0	0	0	0
https://www.xiaohongshu.com/explore/6880580b0000000010013bc2?xsec_token=AB_mNzSpXXZNycidTQqH2EZiUo53FKWXagRnesduVdiXw=&xsec_source=pc_search	510	Rednote		specialized individual	2025-07-23	132	38	4	15	27	1	2	1	0	0	0	0	0	0	0	0	0	0	0	0	0
https://www.xiaohongshu.com/explore/6896f79f00000000230207b3?xsec_token=AB3hxNpjLZ_WEjiIJlAQwAj8u8nWC5RxTUF0qDsbkW-0w=&xsec_source=pc_search	511	Rednote		specialized individual	2025-08-10	49	2	0	1	0	1	2	1	0	1	0	0	0	0	0	0	0	1	0	0	0
https://www.xiaohongshu.com/explore/666c13a30000000006004264?xsec_token=ABPm9Iz-nQXGWyr24rDGCi_DUZ3-fCGkOvYA3atQXMBkU=&xsec_source=pc_search	512	Rednote		specialized individual	2024-06-14	145	2082	285	442	972	1	2	1	0	0	0	0	0	1	0	0	0	0	0	0	0
https://www.xiaohongshu.com/explore/67c027bf000000000b0160c1?xsec_token=ABB0gppSEQvgX7LmwJ3PRqROvxqs9M2fWvW_nwU7ZADqg=&xsec_source=pc_search	513	Rednote		specialized individual	2025-02-28	57	41	8	60	20	2	3	1	0	0	0	0	0	1	1	0	0	0	0	0	0
https://www.xiaohongshu.com/explore/68c79f15000000001c007070?xsec_token=ABmdlS45XsuMaqks3c_sKtFSsngufAYara5wVBEfDWt-w=&xsec_source=pc_search	514	Rednote		specialized individual	2025-09-15	8	26	1	9	11	1	1	1	0	0	0	0	0	0	0	0	0	0	0	0	0
https://www.xiaohongshu.com/explore/68b960ce000000001d03a6b4?xsec_token=AByw5xP3cB-vMA8KboasY5aHJidWbqYXptneidJoQ1C28=&xsec_source=pc_search	515	Rednote		specialized individual	2025-09-05	108	7	0	5	1	2	2	1	0	0	0	0	0	1	0	0	0	0	0	0	0
https://www.xiaohongshu.com/explore/68c27479000000001d03a504?xsec_token=ABlNi77_lv3dDxJf8JKmMrHc39sE_kxlsyBdJyDCqj35s=&xsec_source=pc_search	516	Rednote		specialized individual	2025-09-12	117	4	0	0	3	1	2	1	0	1	0	0	0	1	0	0	0	0	0	0	0
https://www.xiaohongshu.com/explore/67d94b0f000000001d018fc8?xsec_token=ABTQBGMKxG0Xz-b2pp0PwEsWVe3Ni8r6SEzDBbANC200Y=&xsec_source=pc_search	517	Rednote		specialized individual	2025-03-18	44	259	86	184	65	1	3	0	0	1	0	0	1	0	0	0	0	0	0	0	0
https://www.xiaohongshu.com/explore/677f88d0000000000b020ff7?xsec_token=ABamZ9BljgsiAEvcveu1LJYvq5JF6JJ9WoWvnjmiPA_Rg=&xsec_source=pc_search	518	Rednote		Non-professional individuals	2025-01-09	43	15	1	8	1	1	2	0	1	0	0	0	0	0	0	0	0	0	0	0	0
https://www.xiaohongshu.com/explore/68cc1566000000000b0116e7?xsec_token=ABK7tdTxXzIy6qita9o9onZ9W-KTJRi1BPQZkG5paoRFg=&xsec_source=pc_search	519	Rednote		Non-professional individuals	2025-09-18 23:30:04	44	33	2	9	23	2	2	1	0	0	0	1	0	0	0	0	0	0	0	0	0
https://www.xiaohongshu.com/explore/68d11c010000000013036e1e?xsec_token=ABtT4_WRJd4bEmmhT4XwZD9zRvbV2912nRpC9jm5nNbLA=&xsec_source=pc_search	520	Rednote		specialized individual	2025-09-22 23:30:05	101	0	0	0	0	1	2	1	0	1	0	1	0	0	0	0	0	0	0	0	0
https://www.xiaohongshu.com/explore/6749955b000000000703baf8?xsec_token=ABE5ou2q5Sw4L24aFpcMhyHsVUa9G8SYp6RBwVqDU5oWc=&xsec_source=pc_search	521	Rednote		specialized individual	2024-11-30	39	80	4	92	44	3	3	0	0	1	0	0	0	0	0	0	0	0	0	0	0
https://www.xiaohongshu.com/explore/68c243e3000000001d01403c?xsec_token=ABlNi77_lv3dDxJf8JKmMrHUwnvvF-9mnNPhPtJot3L78=&xsec_source=pc_search	522	Rednote		specialized individual	2025-09-11	443	517	23	301	234	1	3	0	0	0	0	0	0	0	0	0	0	0	0	0	0
https://www.xiaohongshu.com/explore/681d5685000000000c03aaae?xsec_token=ABJvGZA1oNMtRHnqu3L8O11o0D95ElYyCg0hnkZPRn3qo=&xsec_source=pc_search	523	Rednote		specialized individual	2025-05-09	235	90	17	35	32	1	2	1	0	1	0	0	0	0	0	0	0	0	0	0	0
https://www.xiaohongshu.com/explore/68bff1d2000000001d01d638?xsec_token=AB2NomP_L2sy3RmjmyBba2uxIUoKS0W1hiBjc3v0sseM0=&xsec_source=pc_search	524	Rednote		specialized individual	2025-09-10	115	2	0	0	3	2	2	0	0	1	0	0	0	0	0	0	0	0	0	0	0
https://www.xiaohongshu.com/explore/67ee4a7f000000000f033a19?xsec_token=ABgMfD-W9LxNBNkdxzCFofZeCTHsODCEmL_mMNYnH7DIU=&xsec_source=pc_search	525	Rednote		specialized individual	2025-04-04	43	74	12	61	54	2	2	1	0	0	0	0	0	1	0	0	0	0	0	0	0
https://www.xiaohongshu.com/explore/66c85103000000001d03ba32?xsec_token=ABUJjejZumIp_G7upYEjKE-a84Y6_Yt1P6BGGuwnNW-kw=&xsec_source=pc_search	526	Rednote		specialized individual	2024-08-23	55	30	1	4	11	1	2	0	0	0	1	0	0	1	0	0	0	0	0	0	0
https://www.xiaohongshu.com/explore/6870c721000000000b01ca19?xsec_token=ABSs3eQKCsLPmIEF4zBkNh-stH5tyA6ovRXGnsKtH065U=&xsec_source=pc_search	527	Rednote		specialized individual	2025-07-11	116	12	1	1	1	2	2	0	0	1	0	0	0	0	0	0	0	0	0	0	0
https://www.xiaohongshu.com/explore/65436abb000000001e00ff3c?xsec_token=ABCoEbCfdzMzaRxCu0moQzSL9jJo2cYKjs5zcrXMThAes=&xsec_source=pc_search	528	Rednote	Non-professional institutions		2023-11-02	102	57	3	35	17	2	2	0	0	1	0	0	0	1	0	0	0	0	0	0	0
https://www.xiaohongshu.com/explore/66ea34330000000012012140?xsec_token=ABSiha-DdaR8S3m0R6CmA96nEPqS0CsGG9-pd4ojyQkY8=&xsec_source=pc_search	529	Rednote		specialized individual	2024-09-20	135	237	68	149	133	3	2	0	0	1	0	0	0	0	0	0	0	0	0	0	0
https://www.xiaohongshu.com/explore/68c95e64000000000b03db75?xsec_token=ABR_S4YmS7AhI9sObOeXcLNSHaqLUBlm6pRQ16njiQNFQ=&xsec_source=pc_search	530	Rednote		specialized individual	2025-09-16	325	17	2	9	9	3	3	1	0	1	0	0	0	0	0	0	0	0	0	0	0
https://www.xiaohongshu.com/explore/689c6407000000001b033354?xsec_token=ABD5Q8ISmQPFV6qgaQ7kaPFL-Ek5-eR4iAxzXW-UY1ixM=&xsec_source=pc_search	531	Rednote		specialized individual	2025-08-14	108	9	3	0	2	1	2	0	0	1	0	0	0	0	0	0	0	0	0	0	0
https://www.xiaohongshu.com/explore/6760ed85000000000b022d1e?xsec_token=AB3u6DWxTPkGNGXkKAjdZEqISv4EdtoXyPTm6fXIHkaRo=&xsec_source=pc_search	532	Rednote		specialized individual	2024-12-17	203	22	1	7	9	2	2	1	0	1	0	0	0	1	0	0	0	0	0	0	0
https://www.xiaohongshu.com/explore/68cc15a4000000000e025eae?xsec_token=ABK7tdTxXzIy6qita9o9onZ7rucKffgIDB7jOCm3Wc5Eg=&xsec_source=pc_search	533	Rednote		Non-professional individuals	2025-09-18 23:30:07	44	48	1	8	30	1	1	1	0	0	0	0	0	0	0	0	0	0	0	0	0
https://www.xiaohongshu.com/explore/6864f342000000001d00dae5?xsec_token=ABIznrD_gpV1tFIxRTvn09AeBzrc5hhu3N-EQXf3aUCF8=&xsec_source=pc_search	534	Rednote		specialized individual	2025-07-04	15	104	33	80	43	2	2	0	0	1	0	0	0	0	0	0	0	0	0	0	0
https://www.xiaohongshu.com/explore/6656fcec0000000005005314?xsec_token=AB6PywKuAwUrhlafXiLk_0bmlc7S1awApmXXrCfjJhN-w=&xsec_source=pc_search	535	Rednote		specialized individual	2024-05-29	12	13	1	127	2	3	2	1	0	0	0	0	0	0	1	0	0	0	0	0	0
https://www.xiaohongshu.com/explore/68625f7e0000000013011e4c?xsec_token=ABnP_B6M4RCnTCYSrfcBlxjSX5yKamCp2vBI6NydRgo7w=&xsec_source=pc_search	536	Rednote	Non-professional institutions		2025-06-30	7	117	104	12	3	1	3	0	1	0	0	0	0	0	0	0	0	0	0	0	0
https://www.xiaohongshu.com/explore/67e10357000000001c001539?xsec_token=ABrEpVobfrn5ymeW9JB-2Ps8AwkkoLbGs7UuBBFEFmEuY=&xsec_source=pc_search	537	Rednote		specialized individual	2025-03-24	209	3925	327	582	2049	2	2	1	0	1	0	0	0	0	0	0	0	0	0	0	0
https://www.xiaohongshu.com/explore/66de62890000000012010f75?xsec_token=ABfhTS-9rAqtzSJyWq2c1YbU_umDQIxeFDUNrYjSwGohw=&xsec_source=pc_search	538	Rednote		specialized individual	2024-09-09	140	44	20	46	25	2	3	1	0	1	0	0	0	0	0	0	0	0	0	0	0
https://www.xiaohongshu.com/explore/68cbf99f000000001203d732?xsec_token=AB4JbT7WK2by4OohcYm1qOLQS_mM_JUliaEj8sAyMPbtU=&xsec_source=pc_search	539	Rednote		specialized individual	2025-09-18 23:30:07	243	7	3	0	0	1	2	1	0	0	0	0	0	0	0	0	0	0	0	0	0
https://www.xiaohongshu.com/explore/6683b008000000001f005730?xsec_token=ABxABSvMY7SPyEEL9yNNLOKPytH6FU0T8sWjRm_q97Nwc=&xsec_source=pc_search	540	Rednote	professional institutions		2024-07-02	1317	783	18	154	477	2	1	1	0	1	1	0	0	1	1	0	0	1	0	0	0
https://www.xiaohongshu.com/explore/66c5a9bd000000001d03954d?xsec_token=ABRlVkfC94Xm88z0vd29NAzQsZHN8xDFnpPiHRqKlOstw=&xsec_source=pc_search	541	Rednote		specialized individual	2024-08-22	34	54	1	46	31	1	1	1	0	0	0	0	0	0	1	0	0	0	0	0	0
https://www.xiaohongshu.com/explore/68a7d2e5000000001d023c2c?xsec_token=ABo12VdTTJezsrYrhn0G6iOCQU-HVdMWKlVQhnculJVHY=&xsec_source=pc_search	542	Rednote		specialized individual	2025-08-22	110	3	0	2	0	2	2	0	0	1	0	0	0	1	0	0	0	0	0	0	0
https://www.xiaohongshu.com/explore/6879f6d00000000012033d8a?xsec_token=AB3jg6F4jlaGUm_H_1TAyEL0zKHxTVZ6aB2-uFHPiIdL4=&xsec_source=pc_search	543	Rednote		specialized individual	2025-07-18	103	7	1	6	5	1	2	1	0	1	0	0	0	0	0	0	0	0	0	0	0
https://www.xiaohongshu.com/explore/67d6b20b000000001b038403?xsec_token=AB0m3F3Ri5Rbzp6ojjUcLVwNs4AFCp9Up88ucwjxif_mc=&xsec_source=pc_search	544	Rednote		specialized individual	2025-03-19	143	21	2	9	8	1	3	1	0	1	0	0	0	1	1	0	0	0	0	0	0
https://www.xiaohongshu.com/explore/67de7324000000001c03fbc3?xsec_token=ABltxumZ5OEsdjEiBbTXBf99n2CixJ6IFvrNAFS-nqC44=&xsec_source=pc_search	545	Rednote		specialized individual	2025-03-23	50	11	0	4	4	1	2	1	0	1	0	0	0	1	1	0	0	0	0	0	0
https://www.xiaohongshu.com/explore/6846e0ee000000002001cb03?xsec_token=ABv8qFZbNS9I_jVDQ82YsQUdfpou3Izuc8kxL7nVYL3B0=&xsec_source=pc_search	546	Rednote		specialized individual	2025-06-09	56	47	4	14	15	2	2	1	0	0	0	1	0	0	0	0	0	0	0	0	0
https://www.xiaohongshu.com/explore/66aaf20500000000270108b2?xsec_token=ABHFR-p8qNYfKXSmYTStbQ97ba6jL7aCQ91cQh-NNIUpM=&xsec_source=pc_search	547	Rednote		specialized individual	2024-08-01	135	10	0	2	1	2	3	1	0	1	0	0	1	0	0	0	0	0	0	0	0
https://www.xiaohongshu.com/explore/6864f19b000000001c030ce3?xsec_token=ABIznrD_gpV1tFIxRTvn09AWx3OrdZIlBzJAMWm_ijt8M=&xsec_source=pc_search	548	Rednote		specialized individual	2025-07-04	20	22	2	12	14	1	2	1	0	1	0	1	0	0	0	0	0	0	0	0	0
https://www.xiaohongshu.com/explore/6847f0df000000000c038a5f?xsec_token=ABAlrwn747G2Yn_g6CTfZefuci0PuQ7sFN16LAEBzs5XE=&xsec_source=pc_search	549	Rednote		specialized individual	2025-06-10	145	7	1	6	1	1	3	1	0	0	0	0	0	0	0	0	1	0	1	0	0
https://www.xiaohongshu.com/explore/66b490e600000000050215b5?xsec_token=AB3d1mhzGc7Fu2VvkQAe5IBG9treQhMQ_uE5ybYlgpw2U=&xsec_source=pc_search	550	Rednote		specialized individual	2024-08-08	106	24	5	6	6	1	2	0	0	0	0	0	1	1	0	0	0	0	0	0	0
https://www.xiaohongshu.com/explore/683d24d5000000000303efef?xsec_token=ABdGZdVlnf4aytGUE4_tx7sCkfobkF_cRe6baCNnJjHg8=&xsec_source=pc_search	551	Rednote		specialized individual	2025-06-02	107	39	0	22	18	1	3	1	0	1	0	0	1	0	0	0	0	0	0	0	0
https://www.xiaohongshu.com/explore/6827562d00000000210062b2?xsec_token=ABNY5o6d5t_7Tuub7inhc9xQOUiRuoUnqIc_ijzGvS4qk=&xsec_source=pc_search	552	Rednote		specialized individual	2025-08-20	147	4	0	4	0	1	3	0	0	1	0	0	0	1	0	0	0	1	0	0	0
https://www.xiaohongshu.com/explore/660d0479000000001a017a4b?xsec_token=ABK73WPlP-2VGhzjClmVuN13oBmFWaNvUlMNuvYXjnqOE=&xsec_source=pc_search	553	Rednote		specialized individual	2024-04-03	215	111	2	46	108	1	2	0	0	1	0	0	0	0	0	0	0	0	0	0	0
https://www.xiaohongshu.com/explore/68343f44000000002101b839?xsec_token=AB_C3X2PIQo7NKZk1yQjR8JNpo4zc305HCABnl9H4EFTQ=&xsec_source=pc_search	554	Rednote		specialized individual	2025-05-27	104	13	0	2	5	1	2	0	0	1	0	0	0	0	0	0	0	0	0	0	0
https://www.xiaohongshu.com/explore/681d698100000000210019f5?xsec_token=ABJvGZA1oNMtRHnqu3L8O11qU4Dvj3iXhpBZ8GahHwR6o=&xsec_source=pc_search	555	Rednote		specialized individual	2025-05-09	15	79	13	17	23	1	3	1	0	1	0	0	0	1	0	0	0	0	0	0	0
https://www.xiaohongshu.com/explore/67e400b1000000000602b153?xsec_token=ABNC_Qlc54n2XtIdPkmvdDNyVBELR11pvcdSbLJfFO4dI=&xsec_source=pc_search	556	Rednote		specialized individual	2025-03-26	158	264	27	301	121	1	1	1	0	1	0	0	0	1	0	0	0	0	0	0	0
https://www.xiaohongshu.com/explore/680f3994000000002100b5c6?xsec_token=ABeaz0zx1lcubkvw4PjSgvHbpFJSCPzPffy39XXcL_C8M=&xsec_source=pc_search	557	Rednote		specialized individual	2025-04-28	119	7	0	2	5	2	3	1	0	1	0	0	0	0	0	0	0	0	0	0	0
https://www.xiaohongshu.com/explore/685510df00000000100137a5?xsec_token=ABciz_xT2H5_xNysDtrJFV5vqb5fQsrvu6XuB3Mh31TE4=&xsec_source=pc_search	558	Rednote		specialized individual	2025-06-20	446	19	3	5	7	1	3	0	0	1	0	0	0	0	1	0	0	0	0	0	0
https://www.xiaohongshu.com/explore/66a85b42000000002701d833?xsec_token=ABvp4uCDMJkIv-WMVngrcflfz7WZM-sp5thTssDocBuqU=&xsec_source=pc_search	559	Rednote		specialized individual	2024-07-30	105	3	0	0	1	1	2	1	0	0	0	0	0	0	0	0	0	0	0	0	0
https://www.xiaohongshu.com/explore/684cda270000000021009c1d?xsec_token=ABjK3fM-2zrTD6_vsVsxrNaBBoaffHv43kKhQto_4v4uk=&xsec_source=pc_search	560	Rednote		specialized individual	2025-06-14	54	6	1	0	3	2	2	1	0	1	0	0	0	1	0	0	0	0	0	0	0
https://www.xiaohongshu.com/explore/66a99bd5000000002701d5a5?xsec_token=ABI6h2YiUaIediRHZo4dP6EHG6xsgXjRMiEG3L_daeFrU=&xsec_source=pc_search	561	Rednote		specialized individual	2024-07-31	144	14	0	5	1	2	3	1	0	0	0	0	0	0	0	0	0	0	0	0	0
https://www.xiaohongshu.com/explore/68b14841000000001d01da55?xsec_token=ABEmRhCL8Cd0Gw7HSM-_BHT-uipzstdVgVo7cR14zlQNw=&xsec_source=pc_search	562	Rednote		specialized individual	2025-08-29	118	8	0	1	5	2	2	1	0	1	0	0	0	0	0	0	0	0	0	0	0
https://www.xiaohongshu.com/explore/6847ecf3000000000f03ab21?xsec_token=ABAlrwn747G2Yn_g6CTfZefkCEUaWgHRZMTtg9dUTncJA=&xsec_source=pc_search	563	Rednote		Non-professional individuals	2025-06-11	248	63	6	50	36	2	2	1	0	0	0	0	0	0	0	0	0	0	0	0	0
https://www.xiaohongshu.com/explore/688b2f18000000002302b2d0?xsec_token=ABYgq0qIYv9vGlmxqXHIssSLAqErggSwnveTrv1wdcpy8=&xsec_source=pc_search	564	Rednote		specialized individual	2025-07-31	47	29	35	1	7	1	2	1	0	1	0	0	1	0	0	0	0	0	0	0	0
https://www.xiaohongshu.com/explore/68bea8ac000000001d034fab?xsec_token=AB59vAjc8wjPy985GPPA1b7899b6KP89D46e3yUb09foY=&xsec_source=pc_search	565	Rednote		specialized individual	2025-09-08	34	0	0	0	0	2	2	0	0	1	0	0	0	0	0	0	0	0	0	0	0
https://www.xiaohongshu.com/explore/66a04ab5000000002701ec21?xsec_token=ABYE05UgkuKJGcS64qzegK-IkxvL1ZcJjpfCmd7ZNutvc=&xsec_source=pc_search	566	Rednote		specialized individual	2024-07-24	53	580	228	320	201	1	1	0	0	1	0	0	0	0	0	0	0	0	0	0	0
https://www.xiaohongshu.com/explore/652be1ef000000001f004768?xsec_token=ABqn6FYxoZE7eGID1TLhBfrp7eCUKvH8i5pNPpreekA74=&xsec_source=pc_search	567	Rednote		specialized individual	2023-10-15	57	13	0	3	3	2	2	1	0	1	0	0	0	1	1	0	0	0	0	0	0
https://www.xiaohongshu.com/explore/67f4bf5b000000001e0056dc?xsec_token=ABOicz28hbmy0D5EvpQIhcdsZP-UN-8nH5PYFdN9RO1zI=&xsec_source=pc_search	568	Rednote		specialized individual	2025-04-08	322	10	0	8	3	2	2	1	0	1	0	0	0	1	0	0	0	0	0	0	0
https://www.xiaohongshu.com/explore/686754290000000023004573?xsec_token=ABEY0gvhVEOfieAV6PDuJIm62XaLa5RGJlrAso-MvLNUM=&xsec_source=pc_search	569	Rednote		specialized individual	2025-07-05	139	7	0	0	4	2	4	1	0	1	0	0	0	1	0	0	0	0	0	0	0
https://www.xiaohongshu.com/explore/6687c0f7000000001e013166?xsec_token=ABLnX70mKetz178wjv9s6CNPuEwh9156pP-_arJMQB2-c=&xsec_source=pc_search	570	Rednote		specialized individual	2024-07-05	219	216	18	474	129	2	2	1	1	0	0	1	0	0	0	0	0	0	0	0	0
https://www.xiaohongshu.com/explore/67f8d364000000001202fb38?xsec_token=AB21eNEpSa_95VWq9CMSwmKO2skkgn9qxv3SaY64vEuZg=&xsec_source=pc_search	571	Rednote		specialized individual	2025-04-11	54	3	0	0	1	2	1	1	0	1	0	0	1	0	0	0	0	0	0	0	0
https://www.xiaohongshu.com/explore/669892dd0000000025005981?xsec_token=ABIWxoo6nu_hDyFnyZu9HUddg6SMjHX36mEgBdWN-e3CQ=&xsec_source=pc_search	572	Rednote	Non-professional institutions		2024-07-18	241	5	0	4	0	2	2	0	0	1	0	0	0	0	0	0	0	0	0	0	0
https://www.xiaohongshu.com/explore/674084e2000000000702bf10?xsec_token=ABa9MNsCAF3NTF5Lf8HQpD4eyNjMIYhaE1UKLRxM2XXb0=&xsec_source=pc_search	573	Rednote		specialized individual	2024-11-22	203	296	136	179	138	1	2	1	0	0	0	1	0	0	0	0	0	0	0	0	0
https://www.xiaohongshu.com/explore/67613ee500000000140240c8?xsec_token=ABN4WbKCjQwKE1iAnHET4Mo6Pi_ecTFWOuRYAVWL7h_OU=&xsec_source=pc_search	574	Rednote		specialized individual	2024-12-24	111	139	14	94	178	2	2	1	0	1	0	0	0	0	0	0	0	0	0	0	0
https://www.xiaohongshu.com/explore/6804f4cd000000001c005e5b?xsec_token=ABaFN55q7aLIT7BKA2y2FdEEat9Ls34LHucosZJtQLRxs=&xsec_source=pc_search	575	Rednote		specialized individual	2025-04-20	344	10	0	1	1	2	3	1	0	1	0	0	0	1	0	0	0	0	0	0	0
https://www.xiaohongshu.com/explore/66f9183f000000001a0206ab?xsec_token=AB5gqxq3ViXnHawKuD8JBzbuuRmlKhpEW6CSs-bFbgeDs=&xsec_source=pc_search	576	Rednote		specialized individual	2024-09-29	48	14	1	2	5	3	3	1	0	0	1	0	1	0	0	0	0	0	0	0	0
https://www.xiaohongshu.com/explore/684a5756000000002002859f?xsec_token=ABnNNNPocET3-rHHZ3DjOI15CnoVAcXjz8ixFVuAo1cQI=&xsec_source=pc_search	577	Rednote		specialized individual	2025-06-12	134	143	7	18	45	2	3	1	0	1	0	0	0	0	0	0	0	0	0	0	0
https://www.xiaohongshu.com/explore/68028a49000000000e007c2a?xsec_token=ABtQ5b5X60gyVZ86oEOEualLiUHWe9Osuhv4mlAK_ymb4=&xsec_source=pc_search	578	Rednote		specialized individual	2025-04-19	112	4	3	2	1	3	3	1	0	1	0	0	0	1	0	0	0	0	0	0	1
https://www.xiaohongshu.com/explore/688363b1000000002300557e?xsec_token=AB0SV_tuzsIf0cjS-rPd6YgzXpFpTuVBVNpCEoxIjfTno=&xsec_source=pc_search	579	Rednote		specialized individual	2025-07-28	111	0	0	1	0	2	3	0	0	1	0	1	0	0	0	0	0	0	0	0	0
https://www.xiaohongshu.com/explore/6729a1aa000000001b0133ce?xsec_token=ABLB7NmR-XpB_WLRJJgrUVg2dVs4hWv4gy2sZBIWhyacs=&xsec_source=pc_search	580	Rednote		specialized individual	2024-11-05	125	59	25	44	25	2	2	1	0	1	0	0	0	1	0	0	0	0	0	0	0
https://www.xiaohongshu.com/explore/662619f40000000004019a64?xsec_token=ABcHmYh0W_zkHmiXBYauZm0D57IW1y2GCL6FqixdV6mR8=&xsec_source=pc_search	581	Rednote		Non-professional individuals	2024-04-22	41	24	2	8	5	1	3	0	1	0	0	0	0	0	0	0	0	0	0	0	0
https://www.xiaohongshu.com/explore/684cef37000000002001df46?xsec_token=ABjK3fM-2zrTD6_vsVsxrNaGTQ2n-_-oKc3_HxCB-nOWY=&xsec_source=pc_search	582	Rednote		specialized individual	2025-06-15	42	4	0	1	3	1	2	1	0	1	1	0	0	1	0	0	0	0	0	0	0
https://www.xiaohongshu.com/explore/68304d490000000012003053?xsec_token=ABkULZalmr0lMtCC6QSWfyjzr_En60EX9kmxmuy_pv8Sw=&xsec_source=pc_search	583	Rednote		specialized individual	2025-05-23	50	484	106	81	69	2	3	0	0	1	0	0	0	0	0	0	0	0	0	0	0
https://www.xiaohongshu.com/explore/66612d2d000000000c01a7c2?xsec_token=ABuN3BquKKx6N6eKXxHNy366Zy8U6i34LASRQ5jO9CYqo=&xsec_source=pc_search	584	Rednote		Non-professional individuals	2024-06-06	5	1	0	2	0	2	1	1	0	0	0	0	0	0	1	0	0	0	0	0	0
https://www.xiaohongshu.com/explore/67bc1b13000000002602c7c0?xsec_token=ABsS7EsFeopf14jA2QSiBXZLxN6ZelNj0CyobXJckhsF0=&xsec_source=pc_search	585	Rednote		Non-professional individuals	2025-02-24	406	2626	290	675	153	2	1	1	0	0	0	0	0	0	0	0	0	0	0	0	0
https://www.xiaohongshu.com/explore/66dd1009000000000c01a87d?xsec_token=ABGvTSkQGD8OliIkMnE35I9xubnycCHtjUC74GlMXy8Fg=&xsec_source=pc_search	586	Rednote		specialized individual	2024-09-08	212	57	5	6	29	2	3	1	0	0	0	0	0	1	0	0	0	0	0	0	0
https://www.xiaohongshu.com/explore/66a8939600000000270111b5?xsec_token=ABvp4uCDMJkIv-WMVngrcfleeOQF44eRfj0xvv9_HiWeY=&xsec_source=pc_search	587	Rednote		specialized individual	2024-08-02	48	34	4	15	27	1	3	0	0	1	0	0	0	0	1	0	0	0	0	0	0
https://www.xiaohongshu.com/explore/669858380000000025014c00?xsec_token=ABIWxoo6nu_hDyFnyZu9HUdejDTQ9RIMi7pHuu-RV9SXk=&xsec_source=pc_search	588	Rednote		specialized individual	2024-07-18	301	11	0	1	7	1	3	0	0	1	0	0	0	0	0	0	0	0	0	0	0
https://www.xiaohongshu.com/explore/661095f9000000001a01367b?xsec_token=ABs0JeXROwSk1fyO75GEMxDrYg6lpdZ6FHfQSGwo4-zKA=&xsec_source=pc_search	589	Rednote		specialized individual	2024-04-06	208	53	6	18	53	1	2	0	0	0	1	0	0	0	0	0	0	0	0	0	0
https://www.xiaohongshu.com/explore/645c72a70000000013035adb?xsec_token=ABoRr4EUYScXBIdoY5_WuURqq4EbhvptQLP5DXlUhyKSU=&xsec_source=pc_search	590	Rednote		specialized individual	2023-05-11	41	1307	104	874	770	2	3	1	0	1	0	0	1	0	0	0	0	0	0	0	0
https://www.xiaohongshu.com/explore/68416ed6000000000c03b9fa?xsec_token=ABwMAkDy8yKEhi_kGf3QDe8WzS7N_bkBmW_ZN6ADCgejE=&xsec_source=pc_search	591	Rednote		specialized individual	2025-06-05	112	54	18	15	11	2	2	0	0	1	0	0	0	0	0	0	0	0	0	0	0
https://www.xiaohongshu.com/explore/66d5879b000000001d01822c?xsec_token=ABWVBRe48yrcoZdco2Ow4PHkrOrT2yUDhHPsxk60Vf55c=&xsec_source=pc_search	592	Rednote		specialized individual	2024-09-02	136	61	9	46	60	1	2	0	0	1	0	0	0	0	0	0	0	0	0	0	0
https://www.xiaohongshu.com/explore/65df02700000000004002671?xsec_token=ABp5Ee515a6Mtu78kII6TqcIegF4LVvZdMyeoM5RRExo8=&xsec_source=pc_search	593	Rednote		specialized individual	2024-02-29	203	644	40	442	510	1	2	1	0	1	0	0	0	0	0	0	0	0	0	0	0
https://www.xiaohongshu.com/explore/66da95690000000012010f52?xsec_token=ABsht2x2MicNnxNOwBM_Wa1mpna5uCtMHZ4mTR8zkN6xQ=&xsec_source=pc_search	594	Rednote		specialized individual	2024-09-06	56	76	0	11	30	4	5	1	0	1	0	0	0	1	0	1	0	0	0	0	0
https://www.xiaohongshu.com/explore/65322140000000001e03cc04?xsec_token=ABCDUU8_SuaNfjcgDrwD-o9mp0GKqMIRDoXjChZ8RJP7I=&xsec_source=pc_search	595	Rednote		specialized individual	2023-10-20	156	144	14	41	82	2	3	0	0	1	0	0	0	0	0	0	0	0	0	0	0
https://www.xiaohongshu.com/explore/675e849400000000020364b5?xsec_token=ABeMrTKQId3Z2bWo5uIm9SxGVjmZN2UteDfj8bc_rtf4c=&xsec_source=pc_search	596	Rednote		Non-professional individuals	2024-12-15	113	311	103	108	86	1	3	1	0	0	0	0	1	0	0	0	0	0	0	0	0
https://www.xiaohongshu.com/explore/67cff7b4000000001203eca5?xsec_token=ABMGLsYjiBMMb3UMH4eG3TpsUOc727HXVHk3coWffLTw4=&xsec_source=pc_search	597	Rednote		Non-professional individuals	2025-03-11	326	97	3	42	93	2	2	1	0	0	0	1	0	0	0	0	0	0	0	0	0
https://www.xiaohongshu.com/explore/67c81ca40000000029018241?xsec_token=AB4gThhaNwamgbhok_M3it-xrOZe0B96pFiKeLzZD72r0=&xsec_source=pc_search	598	Rednote		Non-professional individuals	2025-03-05	211	108	14	25	33	3	2	1	0	1	0	0	0	1	0	0	0	0	0	0	0
https://www.xiaohongshu.com/explore/68cdec590000000013034a69?xsec_token=ABTWYZcObm5CK5pt3LIYNglgt7PuVut7BW5LxmJx7wQ2I=&xsec_source=pc_search	599	Rednote		Non-professional individuals	2025-09-20 23:30:32	113	3	0	0	1	1	1	0	0	0	1	0	0	0	0	0	0	0	0	0	0
https://www.xiaohongshu.com/explore/68ccb2da000000001302a06f?xsec_token=ABK7tdTxXzIy6qita9o9onZ5eI7nKO4mtyZCERdhsmgoo=&xsec_source=pc_search	600	Rednote		specialized individual	2025-09-19 23:30:32	148	2	0	0	0	1	2	1	0	0	0	0	0	0	0	0	0	0	0	0	0
https://www.xiaohongshu.com/explore/68cc1e6a0000000011016f50?xsec_token=ABK7tdTxXzIy6qita9o9onZ0Plxb9Ev-1bTHalvt4qXok=&xsec_source=pc_search	601	Rednote		Non-professional individuals	2025-09-18 23:30:32	43	4	2	0	0	1	1	0	0	0	1	1	0	0	0	0	0	0	0	0	0
https://www.xiaohongshu.com/explore/68798891000000001202146e?xsec_token=AB3jg6F4jlaGUm_H_1TAyEL3FxlnqcE5Jf_AOcBDiD3Bw=&xsec_source=pc_search	602	Rednote		specialized individual	2025-07-18	218	4	0	2	0	2	3	1	0	1	0	0	0	0	0	0	0	0	0	0	0
https://www.xiaohongshu.com/explore/686f31be0000000023005da0?xsec_token=ABLjlmCO4uNDDbwPGCJvu7Lt4GjlhHKS3Cd4OUQ_8-kfA=&xsec_source=pc_search	603	Rednote		specialized individual	2025-07-11	58	105	40	45	36	0	2	0	0	1	0	0	0	0	0	0	0	0	0	0	0
https://www.xiaohongshu.com/explore/684a975c000000002200719d?xsec_token=ABnNNNPocET3-rHHZ3DjOI1woLjdRghGUhViFqe16hnaM=&xsec_source=pc_search	604	Rednote		specialized individual	2025-06-13	143	903	130	441	420	3	2	1	0	1	0	0	1	1	0	0	0	0	0	0	0
https://www.xiaohongshu.com/explore/67d3a8e7000000001d02d402?xsec_token=ABMZ6qmOh-IVZw0gOqOHFqUJWzeQVSrG8f5alA-ZmoACs=&xsec_source=pc_search	605	Rednote		specialized individual	2025-03-19	109	2094	671	1487	1024	2	3	0	0	1	0	0	1	1	0	0	0	0	0	0	0
https://www.xiaohongshu.com/explore/6811e5150000000022029788?xsec_token=ABcrA0Lx-VG3U-4srN8S23RCzfIoHdIu8zzW_ewJXydrk=&xsec_source=pc_search	606	Rednote		specialized individual	2025-05-05	56	1352	41	543	734	1	3	1	0	1	0	0	0	0	0	0	0	0	0	0	0
https://www.xiaohongshu.com/explore/6620c5810000000001007636?xsec_token=ABxVtQU4vyNrK_vver42b0xM1jdCbI_ry1p2nSP8cRoGw=&xsec_source=pc_search	607	Rednote		specialized individual	2024-04-18	39	352	20	112	195	1	2	0	0	1	0	0	0	0	0	0	0	0	0	0	0
